# Supplementary material for: Taxonomic studies of the ground beetle subgenus Falcinebria Ledoux & Roux, 2005 (Coleoptera, Carabidae, Nebria) from Honshû, Japan
Source: Zookeys. 2020 Jan 13;902:37–60. doi: 10.3897/zookeys.902.46531 (PMC6978608; doi:10.3897/zookeys.902.46531)
Supplement: XML Treatment for Nebria (Falcinebria) reflexa [file zookeys.902.46531-treatment1.xml]

<!DOCTYPE tp:taxon-treatment
  PUBLIC "-//TaxonX//DTD Taxonomic Treatment Publishing DTD v0 20100105//EN" "tax-treatment-NSO.dtd">
<tp:taxon-treatment xmlns:tp="http://www.plazi.org/taxpub"><tp:treatment-meta><kwd-group><label>Taxon classification</label><kwd><named-content xmlns:xlink="http://www.w3.org/1999/xlink" content-type="kingdom">Animalia</named-content></kwd><kwd><named-content xmlns:xlink="http://www.w3.org/1999/xlink" content-type="order">Coleoptera</named-content></kwd><kwd><named-content xmlns:xlink="http://www.w3.org/1999/xlink" content-type="family">Carabidae</named-content></kwd></kwd-group><mixed-citation publication-type="journal"><person-group><name><surname>Sasakawa</surname><given-names>Kôji</given-names></name></person-group><article-title>Taxonomic studies of the ground beetle subgenus <italic><tp:taxon-name><tp:taxon-name-part taxon-name-part-type="genus" reg="Nebria"/><tp:taxon-name-part taxon-name-part-type="subgenus" reg="Falcinebria">Falcinebria</tp:taxon-name-part></tp:taxon-name></italic> Ledoux &amp; Roux, 2005 (<tp:taxon-name><tp:taxon-name-part taxon-name-part-type="order">Coleoptera</tp:taxon-name-part></tp:taxon-name>, <tp:taxon-name><tp:taxon-name-part taxon-name-part-type="family">Carabidae</tp:taxon-name-part></tp:taxon-name>, <italic><tp:taxon-name><tp:taxon-name-part taxon-name-part-type="genus" reg="Nebria">Nebria</tp:taxon-name-part></tp:taxon-name></italic>) from Honshû, Japan</article-title><source>Zookeys</source><day>13</day><month>1</month><year>2020</year><volume>902</volume><fpage>37</fpage><lpage>60</lpage><pub-id pub-id-type="doi">10.3897/zookeys.902.46531</pub-id></mixed-citation></tp:treatment-meta><tp:nomenclature><tp:taxon-name><object-id xmlns:xlink="http://www.w3.org/1999/xlink" content-type="arpha" xlink:type="simple">ABFA7326-27C3-5C80-A22D-65D9C19E00B2</object-id>
            <tp:taxon-name-part taxon-name-part-type="genus" reg="Nebria">Nebria</tp:taxon-name-part> (<tp:taxon-name-part taxon-name-part-type="subgenus" reg="Falcinebria">Falcinebria</tp:taxon-name-part>) <tp:taxon-name-part taxon-name-part-type="species" reg="reflexa">reflexa</tp:taxon-name-part></tp:taxon-name><tp:taxon-authority>Bates, 1883</tp:taxon-authority><xref ref-type="fig" rid="F2">Figs 2</xref><xref ref-type="fig" rid="F4">, 5</xref><xref ref-type="fig" rid="F5">, 17 Japanese name: Iwaki-hime-marukubi-gomimushi</xref><tp:nomenclature-citation-list><tp:nomenclature-citation><tp:taxon-name>
                <tp:taxon-name-part taxon-name-part-type="genus" reg="Nebria">Nebria</tp:taxon-name-part> <tp:taxon-name-part taxon-name-part-type="species" reg="reflexa">reflexa</tp:taxon-name-part></tp:taxon-name><comment>: <xref ref-type="bibr" rid="B1">Bates (1883)</xref>: 218 (original description), type locality: “Iwakisan” (originally stated), “Iwaki Japan”, as stated in lectotype designation by <xref ref-type="bibr" rid="B11">Ledoux and Roux (1992</xref>: 45); <xref ref-type="bibr" rid="B18">Nakane (1963b)</xref>: 19 (part); <xref ref-type="bibr" rid="B27">Uéno (1985)</xref>: 56 (part).</comment></tp:nomenclature-citation><tp:nomenclature-citation><tp:taxon-name>
                <tp:taxon-name-part taxon-name-part-type="genus" reg="Nebria">Nebria</tp:taxon-name-part> <tp:taxon-name-part taxon-name-part-type="species" reg="reflexa">reflexa</tp:taxon-name-part> <tp:taxon-name-part taxon-name-part-type="subspecies" reg="reflexa">reflexa</tp:taxon-name-part></tp:taxon-name><comment>: <xref ref-type="bibr" rid="B11">Ledoux and Roux (1992)</xref>: 45 (lectotype (♂) designation).</comment></tp:nomenclature-citation><tp:nomenclature-citation><tp:taxon-name>
                <tp:taxon-name-part taxon-name-part-type="genus" reg="Nebria">Nebria</tp:taxon-name-part> (<tp:taxon-name-part taxon-name-part-type="subgenus" reg="Orientonebria">Orientonebria</tp:taxon-name-part>) <tp:taxon-name-part taxon-name-part-type="species" reg="reflexa">reflexa</tp:taxon-name-part> <tp:taxon-name-part taxon-name-part-type="subspecies" reg="reflexa">reflexa</tp:taxon-name-part></tp:taxon-name><comment>: <xref ref-type="bibr" rid="B4">Farkač and Janata (2003)</xref>: 94.</comment></tp:nomenclature-citation><tp:nomenclature-citation><tp:taxon-name>
                <tp:taxon-name-part taxon-name-part-type="genus" reg="Nebria">Nebria</tp:taxon-name-part> (<tp:taxon-name-part taxon-name-part-type="subgenus" reg="Falcinebria">Falcinebria</tp:taxon-name-part>) <tp:taxon-name-part taxon-name-part-type="species" reg="reflexa">reflexa</tp:taxon-name-part> <tp:taxon-name-part taxon-name-part-type="subspecies" reg="reflexa">reflexa</tp:taxon-name-part></tp:taxon-name><comment>: <xref ref-type="bibr" rid="B12">Ledoux and Roux (2005)</xref>: 829, plate-fig. 625; <xref ref-type="bibr" rid="B29">Yoshitake et al. (2011)</xref>: 32; <xref ref-type="bibr" rid="B8">Huber (2017)</xref>: 50.</comment></tp:nomenclature-citation></tp:nomenclature-citation-list></tp:nomenclature><tp:treatment-sec sec-type="notes" id="SECID0E6YAE"><title>Notes.</title><p>This species is known only from the type locality of Mount Iwaki and has the smallest body size among all species previously regarded as <italic><tp:taxon-name><tp:taxon-name-part taxon-name-part-type="genus" reg="Nebria">N.</tp:taxon-name-part> <tp:taxon-name-part taxon-name-part-type="species" reg="reflexa">reflexa</tp:taxon-name-part></tp:taxon-name></italic>. <italic><tp:taxon-name><tp:taxon-name-part taxon-name-part-type="genus" reg="Nebria">Nebria</tp:taxon-name-part> <tp:taxon-name-part taxon-name-part-type="species" reg="reflexa">reflexa</tp:taxon-name-part></tp:taxon-name></italic> is distinguished from <italic><tp:taxon-name><tp:taxon-name-part taxon-name-part-type="genus" reg="Nebria">N.</tp:taxon-name-part> <tp:taxon-name-part taxon-name-part-type="species" reg="sagittata">sagittata</tp:taxon-name-part></tp:taxon-name></italic> sp. nov. and <italic><tp:taxon-name><tp:taxon-name-part taxon-name-part-type="genus" reg="Nebria">N.</tp:taxon-name-part> <tp:taxon-name-part taxon-name-part-type="species" reg="niohozana">niohozana</tp:taxon-name-part></tp:taxon-name></italic>, which are relatively closely distributed and thus may be sympatric, by a T-shaped apex of the dorsoapical lobe. The morphological features of the lectotype male (Fig. <xref ref-type="fig" rid="F2">2</xref>) are compatible with specimens examined here as <italic><tp:taxon-name><tp:taxon-name-part taxon-name-part-type="genus" reg="Nebria">N.</tp:taxon-name-part> <tp:taxon-name-part taxon-name-part-type="species" reg="reflexa">reflexa</tp:taxon-name-part></tp:taxon-name></italic> with respect to all macromorphological features, body length (8.88 mm), and <abbrev xmlns:xlink="http://www.w3.org/1999/xlink" xlink:title="pronotal posterior margin width" id="ABBRID0EA2AE" xlink:type="simple">PPW</abbrev>/<abbrev xmlns:xlink="http://www.w3.org/1999/xlink" xlink:title="elytral length" id="ABBRID0EE2AE" xlink:type="simple">EL</abbrev> (0.343).</p></tp:treatment-sec><tp:treatment-sec sec-type="description" id="SECID0EI2AE"><title>Description.</title><p>Body length: ♂, 8.92–9.06 mm (mean ± SD: 9.00 ± 0.08 mm, <italic>n</italic> = 3); ♀, 9.19 mm (<italic>n</italic> = 1). <abbrev xmlns:xlink="http://www.w3.org/1999/xlink" xlink:title="pronotal posterior margin width" id="ABBRID0ES2AE" xlink:type="simple">PPW</abbrev>/<abbrev xmlns:xlink="http://www.w3.org/1999/xlink" xlink:title="elytral length" id="ABBRID0EW2AE" xlink:type="simple">EL</abbrev>: ♂, 0.339–0.356 (mean ± SD: 0.346 ± 0.009, <italic>n</italic> = 3); ♀, 0.312 (<italic>n</italic> = 1). Ventral surface of aedeagal apex not concave. Dorsomedian lobe largely swollen, directed right-laterally. Dorsoapical lobe with the basal part protruding right-dorsolaterally; the protrusion similar in size to the right laterobasal lobe; the apical portion directed right-ventrolaterally, bifurcated in a T shape. Right laterobasal lobe small, with the width from a ventral view narrower than the width of the gonopore protrusion from a lateral view. Left laterobasal lobe small, with the width from a ventral view narrower than the width of the gonopore protrusion from a lateral view. Right lateroapical lobe large, with the apex slightly protruding and bent anteriorly. Left lateroapical lobe bifurcated at the base, with one apex large and directed ventrally and the other similar in size to right laterobasal lobe and directed anteriorly. Ventrobasal surface almost flat, without swelling.</p></tp:treatment-sec><tp:treatment-sec sec-type="material" id="SECID0E52AE"><title>Materials examined.</title><p>3♂1♀ (<abbrev xmlns:xlink="http://www.w3.org/1999/xlink" content-type="institution" xlink:title="National Agriculture and Food Research Organization" id="ABBRID0EE3AE" xlink:type="simple">NARO</abbrev>), Yunosawa, Mount Iwaki, Aomori Prefecture, Japan, 18.viii.1959, S. Ueno leg.</p></tp:treatment-sec><tp:treatment-sec><!--Section generated to contain objects referenced in tp:taxon-treatment.--><fig id="F2" position="float" orientation="portrait"><object-id xmlns:xlink="http://www.w3.org/1999/xlink" content-type="doi" xlink:type="simple">10.3897/zookeys.902.46531.figures2-3</object-id><object-id xmlns:xlink="http://www.w3.org/1999/xlink" content-type="zenodo_dep_id" xlink:type="simple">3614281</object-id><object-id xmlns:xlink="http://www.w3.org/1999/xlink" content-type="arpha" xlink:type="simple">59EB633B-C753-554B-A6F4-F268E7FCBEFB</object-id><label>Figures 2, 3.</label><caption><p>Habitus dorsal views (<bold>a</bold>) and attached labels (<bold>b</bold>) of lectotypes of <italic><tp:taxon-name><tp:taxon-name-part taxon-name-part-type="genus" reg="Nebria">Nebria</tp:taxon-name-part> <tp:taxon-name-part taxon-name-part-type="species" reg="reflexa">reflexa</tp:taxon-name-part></tp:taxon-name></italic> (<bold>2</bold>) and <italic><tp:taxon-name><tp:taxon-name-part taxon-name-part-type="genus" reg="Nebria">N.</tp:taxon-name-part> <tp:taxon-name-part taxon-name-part-type="species" reg="niohozana">niohozana</tp:taxon-name-part></tp:taxon-name></italic> (<bold>3</bold>).</p></caption><graphic xmlns:xlink="http://www.w3.org/1999/xlink" xlink:href="zookeys-902-037-g002.jpg" position="float" orientation="portrait" xlink:type="simple" id="oo_370827.jpg"><uri content-type="original_file" xlink:type="simple">https://binary.pensoft.net/fig/370827</uri></graphic></fig><fig id="F4" position="float" orientation="portrait"><object-id xmlns:xlink="http://www.w3.org/1999/xlink" content-type="doi" xlink:type="simple">10.3897/zookeys.902.46531.figures5-16</object-id><object-id xmlns:xlink="http://www.w3.org/1999/xlink" content-type="zenodo_dep_id" xlink:type="simple">3614285</object-id><object-id xmlns:xlink="http://www.w3.org/1999/xlink" content-type="arpha" xlink:type="simple">B7984EF7-626C-5141-9F83-CDDA6C046ACD</object-id><label>Figures 5–16.</label><caption><p>Habitus dorsal view of <italic><tp:taxon-name><tp:taxon-name-part taxon-name-part-type="genus" reg="Nebria">Nebria</tp:taxon-name-part></tp:taxon-name></italic> spp. <bold>5</bold><italic><tp:taxon-name><tp:taxon-name-part taxon-name-part-type="genus" reg="Nebria">N.</tp:taxon-name-part> <tp:taxon-name-part taxon-name-part-type="species" reg="reflexa">reflexa</tp:taxon-name-part></tp:taxon-name></italic>, a male from the type locality <bold>6</bold><italic><tp:taxon-name><tp:taxon-name-part taxon-name-part-type="genus" reg="Nebria">N.</tp:taxon-name-part> <tp:taxon-name-part taxon-name-part-type="species" reg="sagittata">sagittata</tp:taxon-name-part></tp:taxon-name></italic> sp. nov., holotype male <bold>7</bold><italic><tp:taxon-name><tp:taxon-name-part taxon-name-part-type="genus" reg="Nebria">N.</tp:taxon-name-part> <tp:taxon-name-part taxon-name-part-type="species" reg="iidesana">iidesana</tp:taxon-name-part></tp:taxon-name></italic> sp. nov., holotype male <bold>8–10</bold><italic><tp:taxon-name><tp:taxon-name-part taxon-name-part-type="genus" reg="Nebria">N.</tp:taxon-name-part> <tp:taxon-name-part taxon-name-part-type="species" reg="niohozana">niohozana</tp:taxon-name-part></tp:taxon-name></italic> males from Mount Chôkai (<bold>8</bold>), Doai, a locality close to the type locality designated for the lectotype (<bold>9</bold>), and Mount Hakusan (<bold>10</bold>); <bold>11</bold><italic><tp:taxon-name><tp:taxon-name-part taxon-name-part-type="genus" reg="Nebria">N.</tp:taxon-name-part> <tp:taxon-name-part taxon-name-part-type="species" reg="furcata">furcata</tp:taxon-name-part></tp:taxon-name></italic> sp. nov., holotype male <bold>12</bold><italic><tp:taxon-name><tp:taxon-name-part taxon-name-part-type="genus" reg="Nebria">N.</tp:taxon-name-part> <tp:taxon-name-part taxon-name-part-type="species" reg="pisciformis">pisciformis</tp:taxon-name-part></tp:taxon-name></italic> sp. nov., holotype male <bold>13</bold><italic><tp:taxon-name><tp:taxon-name-part taxon-name-part-type="genus" reg="Nebria">N.</tp:taxon-name-part> <tp:taxon-name-part taxon-name-part-type="species" reg="kuragadakensis">kuragadakensis</tp:taxon-name-part></tp:taxon-name></italic> sp. nov., holotype male <bold>14</bold><italic><tp:taxon-name><tp:taxon-name-part taxon-name-part-type="genus" reg="Nebria">N.</tp:taxon-name-part> <tp:taxon-name-part taxon-name-part-type="species" reg="dichotoma">dichotoma</tp:taxon-name-part></tp:taxon-name></italic> sp. nov., holotype male <bold>15</bold><italic><tp:taxon-name><tp:taxon-name-part taxon-name-part-type="genus" reg="Nebria">N.</tp:taxon-name-part> <tp:taxon-name-part taxon-name-part-type="species" reg="uenoi">uenoi</tp:taxon-name-part></tp:taxon-name></italic>, a male from the type locality <bold>16</bold><italic><tp:taxon-name><tp:taxon-name-part taxon-name-part-type="genus" reg="Nebria">N.</tp:taxon-name-part> <tp:taxon-name-part taxon-name-part-type="species" reg="chugokuensis">chugokuensis</tp:taxon-name-part></tp:taxon-name></italic> sp. nov., holotype male.</p></caption><graphic xmlns:xlink="http://www.w3.org/1999/xlink" xlink:href="zookeys-902-037-g004.jpg" position="float" orientation="portrait" xlink:type="simple" id="oo_370829.jpg"><uri content-type="original_file" xlink:type="simple">https://binary.pensoft.net/fig/370829</uri></graphic></fig><fig id="F5" position="float" orientation="portrait"><object-id xmlns:xlink="http://www.w3.org/1999/xlink" content-type="doi" xlink:type="simple">10.3897/zookeys.902.46531.figures17-21</object-id><object-id xmlns:xlink="http://www.w3.org/1999/xlink" content-type="zenodo_dep_id" xlink:type="simple">3614287</object-id><object-id xmlns:xlink="http://www.w3.org/1999/xlink" content-type="arpha" xlink:type="simple">F81AB443-2F89-5150-AD10-E14E9BBA4188</object-id><label>Figures 17–21.</label><caption><p>Right lateral (<bold>a</bold>), ventral (<bold>b</bold>), dorsal (<bold>c</bold>), and posterodorsal (<bold>d</bold>) views of the endophallus and the left dorsolateral view of the dorsoapical lobe (<bold>e</bold>) of <italic><tp:taxon-name><tp:taxon-name-part taxon-name-part-type="genus" reg="Nebria">Nebria</tp:taxon-name-part></tp:taxon-name></italic> spp. <bold>17</bold><italic><tp:taxon-name><tp:taxon-name-part taxon-name-part-type="genus" reg="Nebria">N.</tp:taxon-name-part> <tp:taxon-name-part taxon-name-part-type="species" reg="reflexa">reflexa</tp:taxon-name-part></tp:taxon-name></italic> male from the type locality <bold>18</bold><italic><tp:taxon-name><tp:taxon-name-part taxon-name-part-type="genus" reg="Nebria">N.</tp:taxon-name-part> <tp:taxon-name-part taxon-name-part-type="species" reg="sagittata">sagittata</tp:taxon-name-part></tp:taxon-name></italic> sp. nov., holotype male <bold>19</bold><italic><tp:taxon-name><tp:taxon-name-part taxon-name-part-type="genus" reg="Nebria">N.</tp:taxon-name-part> <tp:taxon-name-part taxon-name-part-type="species" reg="sagittata">sagittata</tp:taxon-name-part></tp:taxon-name></italic> sp. nov., a paratype male from “Asahi-mura” <bold>20</bold><italic><tp:taxon-name><tp:taxon-name-part taxon-name-part-type="genus" reg="Nebria">N.</tp:taxon-name-part> <tp:taxon-name-part taxon-name-part-type="species" reg="iidesana">iidesana</tp:taxon-name-part></tp:taxon-name></italic> sp. nov., holotype male <bold>21</bold><italic><tp:taxon-name><tp:taxon-name-part taxon-name-part-type="genus" reg="Nebria">N.</tp:taxon-name-part> <tp:taxon-name-part taxon-name-part-type="species" reg="iidesana">iidesana</tp:taxon-name-part></tp:taxon-name></italic> sp. nov., paratype male from Mount Kitamata. Abbreviations: da, dorsoapical lobe; dm, dorsomedian lobe; go, gonopore; gp, gonopore protrusion; la, left lateroapical lobe; lb, left laterobasal lobe; ra, right lateroapical lobe; rb, right laterobasal lobe. Asterisk indicates that the gonopore protrusion or lobes are not fully everted.</p></caption><graphic xmlns:xlink="http://www.w3.org/1999/xlink" xlink:href="zookeys-902-037-g005.jpg" position="float" orientation="portrait" xlink:type="simple" id="oo_370830.jpg"><uri content-type="original_file" xlink:type="simple">https://binary.pensoft.net/fig/370830</uri></graphic></fig></tp:treatment-sec><ref-list><ref id="B1"><mixed-citation xmlns:xlink="http://www.w3.org/1999/xlink" xlink:type="simple"><person-group><name name-style="western"><surname>Bates</surname><given-names>HW</given-names></name></person-group> (<year>1883</year>) <article-title>Supplement to the geodephagous <tp:taxon-name><tp:taxon-name-part taxon-name-part-type="order">Coleoptera</tp:taxon-name-part></tp:taxon-name> of Japan, chiefly from the collection of Mr. George Lewis, made during his second visit, from February, 1880, to September, 1881.</article-title><source>Transactions of the Entomological Society of London</source><volume>1883</volume>: <fpage>205</fpage>–<lpage>290</lpage>. <ext-link xlink:type="simple" ext-link-type="doi" xlink:href="10.1111/j.1365-2311.1883.tb02947.x">https://doi.org/10.1111/j.1365-2311.1883.tb02947.x</ext-link></mixed-citation></ref><ref id="B11"><mixed-citation xmlns:xlink="http://www.w3.org/1999/xlink" xlink:type="simple"><person-group><name name-style="western"><surname>Ledoux</surname><given-names>G</given-names></name><name name-style="western"><surname>Roux</surname><given-names>P</given-names></name></person-group> (<year>1992</year>) <article-title>Les types de <italic><tp:taxon-name><tp:taxon-name-part taxon-name-part-type="genus">Nebria</tp:taxon-name-part></tp:taxon-name></italic>, <italic><tp:taxon-name><tp:taxon-name-part taxon-name-part-type="genus">Nippononebria</tp:taxon-name-part></tp:taxon-name></italic> et <italic><tp:taxon-name><tp:taxon-name-part taxon-name-part-type="genus">Oreonebria</tp:taxon-name-part></tp:taxon-name></italic> du MNHN a Paris. (<tp:taxon-name><tp:taxon-name-part taxon-name-part-type="order">Coleoptera</tp:taxon-name-part></tp:taxon-name>, <tp:taxon-name><tp:taxon-name-part taxon-name-part-type="family">Nebriidae</tp:taxon-name-part></tp:taxon-name>).</article-title><source>Revue Francaise d’Entomologie (Nouvelle Serie)</source><volume>141</volume>: <fpage>29</fpage>–<lpage>48</lpage>.</mixed-citation></ref><ref id="B18"><mixed-citation xmlns:xlink="http://www.w3.org/1999/xlink" xlink:type="simple"><person-group><name name-style="western"><surname>Nakane</surname><given-names>T</given-names></name></person-group> (<year>1963b</year>) <article-title>Subfamily <tp:taxon-name><tp:taxon-name-part taxon-name-part-type="subfamily">Nebriinae</tp:taxon-name-part></tp:taxon-name>.</article-title> In: <person-group><name name-style="western"><surname>Nakane</surname><given-names>T</given-names></name><name name-style="western"><surname>Oobayashi</surname><given-names>K</given-names></name><name name-style="western"><surname>Nomura</surname><given-names>S</given-names></name><name name-style="western"><surname>Kurosawa</surname><given-names>Y</given-names></name></person-group> (<role>Eds</role>) <issue-title>Iconographia Insectorum Japonicorum.</issue-title><source>Colore naturali edita, II <tp:taxon-name><tp:taxon-name-part taxon-name-part-type="order">Coleoptera</tp:taxon-name-part></tp:taxon-name>. Hokuryukan, Tokyo</source>, <fpage>17</fpage>–<lpage>19</lpage>.</mixed-citation></ref><ref id="B27"><mixed-citation xmlns:xlink="http://www.w3.org/1999/xlink" xlink:type="simple"><person-group><name name-style="western"><surname>Uéno</surname><given-names>S</given-names></name></person-group> (<year>1985</year>) <article-title>Subfamily <tp:taxon-name><tp:taxon-name-part taxon-name-part-type="subfamily">Nebriinae</tp:taxon-name-part></tp:taxon-name>.</article-title> In: <person-group><name name-style="western"><surname>Uéno</surname><given-names>S</given-names></name><name name-style="western"><surname>Kurosawa</surname><given-names>Y</given-names></name><name name-style="western"><surname>Satô</surname><given-names>M</given-names></name></person-group> (<role>Eds</role>) <issue-title>The Coleoptera of Japan in color.</issue-title><source>Vol. 2. Hoikusha, Osaka</source>, <fpage>54</fpage>–<lpage>58</lpage>. [In Japanese]</mixed-citation></ref><ref id="B4"><mixed-citation xmlns:xlink="http://www.w3.org/1999/xlink" xlink:type="simple"><person-group><name name-style="western"><surname>Farkač</surname><given-names>J</given-names></name><name name-style="western"><surname>Janata</surname><given-names>M</given-names></name></person-group> (<year>2003</year>) <article-title>Tribe <tp:taxon-name><tp:taxon-name-part taxon-name-part-type="tribe">Nebriini</tp:taxon-name-part></tp:taxon-name> Laporte, 1834.</article-title> In: <person-group><name name-style="western"><surname>Löbl</surname><given-names>I</given-names></name><name name-style="western"><surname>Smetana</surname><given-names>A</given-names></name></person-group> (<role>Eds</role>) <issue-title>Catalogue of Palaearctic Coleoptera.</issue-title><source>Vol. 1. <tp:taxon-name><tp:taxon-name-part taxon-name-part-type="suborder">Archostemata</tp:taxon-name-part></tp:taxon-name> – <tp:taxon-name><tp:taxon-name-part taxon-name-part-type="suborder">Myxophaga</tp:taxon-name-part></tp:taxon-name> – <tp:taxon-name><tp:taxon-name-part taxon-name-part-type="suborder">Adephaga</tp:taxon-name-part></tp:taxon-name>. Apollo Books, Stenstrup</source>, <fpage>79</fpage>–<lpage>96</lpage>.</mixed-citation></ref><ref id="B12"><mixed-citation xmlns:xlink="http://www.w3.org/1999/xlink" xlink:type="simple"><person-group><name name-style="western"><surname>Ledoux</surname><given-names>G</given-names></name><name name-style="western"><surname>Roux</surname><given-names>P</given-names></name></person-group> (<year>2005</year>) <source><italic><tp:taxon-name><tp:taxon-name-part taxon-name-part-type="genus">Nebria</tp:taxon-name-part></tp:taxon-name></italic> (<tp:taxon-name><tp:taxon-name-part taxon-name-part-type="order">Coleoptera</tp:taxon-name-part></tp:taxon-name>, <tp:taxon-name><tp:taxon-name-part taxon-name-part-type="family">Nebriidae</tp:taxon-name-part></tp:taxon-name>) Faune mondiale.</source><publisher-name>Société Linnéenne de Lyon</publisher-name>, <publisher-loc>Bossuet, Lyon</publisher-loc>, <size units="page">976 pp</size>.</mixed-citation></ref><ref id="B29"><mixed-citation xmlns:xlink="http://www.w3.org/1999/xlink" xlink:type="simple"><person-group><name name-style="western"><surname>Yoshitake</surname><given-names>H</given-names></name><name name-style="western"><surname>Kurihara</surname><given-names>T</given-names></name><name name-style="western"><surname>Yoshimatsu</surname><given-names>S</given-names></name><name name-style="western"><surname>Nakatani</surname><given-names>Y</given-names></name><name name-style="western"><surname>Yasuda</surname><given-names>K</given-names></name></person-group> (<year>2011</year>) <article-title>A list of carabid specimens (<tp:taxon-name><tp:taxon-name-part taxon-name-part-type="class">Insecta</tp:taxon-name-part></tp:taxon-name>: <tp:taxon-name><tp:taxon-name-part taxon-name-part-type="order">Coleoptera</tp:taxon-name-part></tp:taxon-name>) collected by the late Dr. Akinobu Habu preserved in the Insect Museum of the National Institute for Agro-Environmental Sciences.</article-title><source>Bulletin of the National Institute of Agricultural Sciences, Series C</source><volume>28</volume>: <fpage>1</fpage>–<lpage>327</lpage>. <ext-link xlink:type="simple" ext-link-type="uri" xlink:href="http://www.naro.affrc.go.jp/archive/niaes/sinfo/publish/bulletin/niaes28.pdf">http://www.naro.affrc.go.jp/archive/niaes/sinfo/publish/bulletin/niaes28.pdf</ext-link> [In Japanese with English summary]</mixed-citation></ref><ref id="B8"><mixed-citation xmlns:xlink="http://www.w3.org/1999/xlink" xlink:type="simple"><person-group><name name-style="western"><surname>Huber</surname><given-names>C</given-names></name></person-group> (<year>2017</year>) <article-title>Tribe <tp:taxon-name><tp:taxon-name-part taxon-name-part-type="tribe">Nebriini</tp:taxon-name-part></tp:taxon-name> Laporte, 1834 (except genus <italic><tp:taxon-name><tp:taxon-name-part taxon-name-part-type="genus">Leistus</tp:taxon-name-part></tp:taxon-name></italic>).</article-title> In: <person-group><name name-style="western"><surname>Löbl</surname><given-names>I</given-names></name><name name-style="western"><surname>Löbl</surname><given-names>D</given-names></name></person-group> (<role>Eds</role>) <issue-title>Catalogue of Palaearctic Coleoptera.</issue-title><source>Vol. 1. <tp:taxon-name><tp:taxon-name-part taxon-name-part-type="suborder">Archostemata</tp:taxon-name-part></tp:taxon-name> – <tp:taxon-name><tp:taxon-name-part taxon-name-part-type="suborder">Myxophaga</tp:taxon-name-part></tp:taxon-name> – <tp:taxon-name><tp:taxon-name-part taxon-name-part-type="suborder">Adephaga</tp:taxon-name-part></tp:taxon-name>. Revised and Updated Edition. Brill, Leiden</source>, <fpage>31</fpage>–<lpage>60</lpage>.</mixed-citation></ref></ref-list></tp:taxon-treatment>
