# Supplementary material for: Taxonomic studies of the ground beetle subgenus Falcinebria Ledoux & Roux, 2005 (Coleoptera, Carabidae, Nebria) from Honshû, Japan
Source: Zookeys. 2020 Jan 13;902:37–60. doi: 10.3897/zookeys.902.46531 (PMC6978608; doi:10.3897/zookeys.902.46531)
Supplement: XML Treatment for Nebria (Falcinebria) sagittata [file zookeys.902.46531-treatment2.xml]

<!DOCTYPE tp:taxon-treatment
  PUBLIC "-//TaxonX//DTD Taxonomic Treatment Publishing DTD v0 20100105//EN" "tax-treatment-NSO.dtd">
<tp:taxon-treatment xmlns:tp="http://www.plazi.org/taxpub"><tp:treatment-meta><kwd-group><label>Taxon classification</label><kwd><named-content xmlns:xlink="http://www.w3.org/1999/xlink" content-type="kingdom">Animalia</named-content></kwd><kwd><named-content xmlns:xlink="http://www.w3.org/1999/xlink" content-type="order">Coleoptera</named-content></kwd><kwd><named-content xmlns:xlink="http://www.w3.org/1999/xlink" content-type="family">Carabidae</named-content></kwd></kwd-group><mixed-citation publication-type="journal"><person-group><name><surname>Sasakawa</surname><given-names>Kôji</given-names></name></person-group><article-title>Taxonomic studies of the ground beetle subgenus <italic><tp:taxon-name><tp:taxon-name-part taxon-name-part-type="genus" reg="Nebria"/><tp:taxon-name-part taxon-name-part-type="subgenus" reg="Falcinebria">Falcinebria</tp:taxon-name-part></tp:taxon-name></italic> Ledoux &amp; Roux, 2005 (<tp:taxon-name><tp:taxon-name-part taxon-name-part-type="order">Coleoptera</tp:taxon-name-part></tp:taxon-name>, <tp:taxon-name><tp:taxon-name-part taxon-name-part-type="family">Carabidae</tp:taxon-name-part></tp:taxon-name>, <italic><tp:taxon-name><tp:taxon-name-part taxon-name-part-type="genus" reg="Nebria">Nebria</tp:taxon-name-part></tp:taxon-name></italic>) from Honshû, Japan</article-title><source>Zookeys</source><day>13</day><month>1</month><year>2020</year><volume>902</volume><fpage>37</fpage><lpage>60</lpage><pub-id pub-id-type="doi">10.3897/zookeys.902.46531</pub-id></mixed-citation></tp:treatment-meta><tp:nomenclature><tp:taxon-name><object-id xmlns:xlink="http://www.w3.org/1999/xlink" content-type="arpha" xlink:type="simple">E0A084D4-D961-545C-85D6-1D8725A2B893</object-id>
            <tp:taxon-name-part taxon-name-part-type="genus" reg="Nebria">Nebria</tp:taxon-name-part> (<tp:taxon-name-part taxon-name-part-type="subgenus" reg="Falcinebria">Falcinebria</tp:taxon-name-part>) <tp:taxon-name-part taxon-name-part-type="species" reg="sagittata">sagittata</tp:taxon-name-part><object-id xmlns:xlink="http://www.w3.org/1999/xlink" content-type="zoobank" xlink:type="simple">http://zoobank.org/264650A4-C1B0-4347-AB83-5FE19B651D75</object-id></tp:taxon-name><tp:taxon-status xmlns:xlink="http://www.w3.org/1999/xlink" xlink:type="simple">sp. nov.</tp:taxon-status><xref ref-type="fig" rid="F4">Figs 6</xref><xref ref-type="fig" rid="F5">, 18</xref><xref ref-type="fig" rid="F5">, 19 Japanese name: Asahi-hime-marukubi-gomimushi</xref><tp:nomenclature-citation-list><tp:nomenclature-citation><tp:taxon-name>
                <tp:taxon-name-part taxon-name-part-type="genus" reg="Nebria">Nebria</tp:taxon-name-part> <tp:taxon-name-part taxon-name-part-type="species" reg="reflexa">reflexa</tp:taxon-name-part></tp:taxon-name><comment>: <xref ref-type="bibr" rid="B27">Uéno (1985)</xref>: 56 (part); <xref ref-type="bibr" rid="B18">Nakane (1963b)</xref>: 19 (part).</comment></tp:nomenclature-citation></tp:nomenclature-citation-list></tp:nomenclature><tp:treatment-sec sec-type="notes" id="SECID0EW5AE"><title>Notes.</title><p>This species is known from the Asahi Mountains and the adjacent Mount Gassan. It is likely sympatric with <italic><tp:taxon-name><tp:taxon-name-part taxon-name-part-type="genus" reg="Nebria">N.</tp:taxon-name-part> <tp:taxon-name-part taxon-name-part-type="species" reg="niohozana">niohozana</tp:taxon-name-part></tp:taxon-name></italic> and is distinguished from that species by a smaller body size and a larger <abbrev xmlns:xlink="http://www.w3.org/1999/xlink" xlink:title="pronotal posterior margin width" id="ABBRID0EH6AE" xlink:type="simple">PPW</abbrev>/<abbrev xmlns:xlink="http://www.w3.org/1999/xlink" xlink:title="elytral length" id="ABBRID0EL6AE" xlink:type="simple">EL</abbrev>. Among known related species, <italic><tp:taxon-name><tp:taxon-name-part taxon-name-part-type="genus" reg="Nebria">N.</tp:taxon-name-part> <tp:taxon-name-part taxon-name-part-type="species" reg="sagittata">sagittata</tp:taxon-name-part></tp:taxon-name></italic> sp. nov. is most similar to <italic><tp:taxon-name><tp:taxon-name-part taxon-name-part-type="genus" reg="Nebria">N.</tp:taxon-name-part> <tp:taxon-name-part taxon-name-part-type="species" reg="iidesana">iidesana</tp:taxon-name-part></tp:taxon-name></italic> sp. nov., in both external and endophallic structures, but it is distinguished by a strong bend in the apical portion of the right lateroapical lobe.</p></tp:treatment-sec><tp:treatment-sec sec-type="description" id="SECID0EGAAG"><title>Description.</title><p>Body length: ♂, 9.22–9.87 mm (mean ± SD: 9.54 ± 0.26 mm, <italic>n</italic> = 9); ♀, 9.77–10.92 mm (mean ± SD: 10.07 ± 0.43 mm, <italic>n</italic> = 6). <abbrev xmlns:xlink="http://www.w3.org/1999/xlink" xlink:title="pronotal posterior margin width" id="ABBRID0EQAAG" xlink:type="simple">PPW</abbrev>/<abbrev xmlns:xlink="http://www.w3.org/1999/xlink" xlink:title="elytral length" id="ABBRID0EUAAG" xlink:type="simple">EL</abbrev>: ♂, 0.317–0.345 (mean ± SD: 0.331 ± 0.009, <italic>n</italic> = 9); ♀, 0.307–0.333 (mean ± SD: 0.320 ± 0.009, <italic>n</italic> = 6). Ventral surface of aedeagal apex not concave. Dorsobasal lobe absent. Dorsomedian lobe absent. Dorsoapical lobe with the basal part protruding anterodorsally; the protrusion longer than the right laterobasal lobe; the apical portion directed dorsally, bifurcated at the apex; the left apex more than twice the size of the right apex. Right laterobasal lobe small, with the width from the ventral view narrower than the width of the gonopore protrusion from the lateral view. Left laterobasal lobe small, with the width from the ventral view narrower than the width of the gonopore protrusion from the lateral view. Right lateroapical lobe large, narrowed apically; apical half strongly bent in an anterior direction. Left lateroapical lobe large, narrowed apically. Ventrobasal surface almost flat, without swelling.</p></tp:treatment-sec><tp:treatment-sec sec-type="type material" id="SECID0E3AAG"><title>Type materials.</title><p>Holotype: ♂ (KS), Riv. Higuresawa, ca 625 m, Nishikawa-machi, Yamagata Prefecture, Japan (<named-content xmlns:xlink="http://www.w3.org/1999/xlink" content-type="dwc:verbatimCoordinates" xlink:type="simple"><named-content content-type="geo-json" specific-use="{&#34;type&#34;:&#34;Point&#34;,&#34;coordinates&#34;:[139.942376,38.320729]}" id="NCID0EFBAG" xlink:type="simple"><named-content content-type="dwc:verbatimCoordinates" xlink:type="simple"><named-content content-type="geo-json" specific-use="{&#34;type&#34;:&#34;Point&#34;,&#34;coordinates&#34;:[139.942376,38.320729]}" id="NCID0EMBAG" xlink:type="simple">38.320729N, 139.942376E</named-content></named-content></named-content></named-content>), 9–12.ix.2004, K. Sasakawa leg. Paratypes: 6♂6♀ (KS), same data as the holotype; 1♂ (<abbrev xmlns:xlink="http://www.w3.org/1999/xlink" content-type="institution" xlink:title="National Agriculture and Food Research Organization" id="ABBRID0EQBAG" xlink:type="simple">NARO</abbrev>), “Tachiyazawa-Vill.” [Tachiyazawa, Shônai-machi], Yamagata Prefecture, Japan, 2.viii.1960, Y. Watanabe leg.; 1♂ (<abbrev xmlns:xlink="http://www.w3.org/1999/xlink" content-type="institution" xlink:title="National Agriculture and Food Research Organization" id="ABBRID0EVBAG" xlink:type="simple">NARO</abbrev>), “Asahi-mura” [a part of Murakami-shi], Niigata Prefecture, Japan, K. Baba leg.</p></tp:treatment-sec><tp:treatment-sec sec-type="etymology" id="SECID0E1BAG"><title>Etymology.</title><p>The specific name derives from the Latin word <italic><tp:taxon-name><tp:taxon-name-part taxon-name-part-type="genus" reg="Nebria"/><tp:taxon-name-part taxon-name-part-type="species" reg="sagittata">sagittata</tp:taxon-name-part></tp:taxon-name></italic> (arrow-shaped) and refers to the dorsal view of dorsoapical lobe.</p></tp:treatment-sec><tp:treatment-sec><!--Section generated to contain objects referenced in tp:taxon-treatment.--><fig id="F4" position="float" orientation="portrait"><object-id xmlns:xlink="http://www.w3.org/1999/xlink" content-type="doi" xlink:type="simple">10.3897/zookeys.902.46531.figures5-16</object-id><object-id xmlns:xlink="http://www.w3.org/1999/xlink" content-type="zenodo_dep_id" xlink:type="simple">3614285</object-id><object-id xmlns:xlink="http://www.w3.org/1999/xlink" content-type="arpha" xlink:type="simple">B7984EF7-626C-5141-9F83-CDDA6C046ACD</object-id><label>Figures 5–16.</label><caption><p>Habitus dorsal view of <italic><tp:taxon-name><tp:taxon-name-part taxon-name-part-type="genus" reg="Nebria">Nebria</tp:taxon-name-part></tp:taxon-name></italic> spp. <bold>5</bold><italic><tp:taxon-name><tp:taxon-name-part taxon-name-part-type="genus" reg="Nebria">N.</tp:taxon-name-part> <tp:taxon-name-part taxon-name-part-type="species" reg="reflexa">reflexa</tp:taxon-name-part></tp:taxon-name></italic>, a male from the type locality <bold>6</bold><italic><tp:taxon-name><tp:taxon-name-part taxon-name-part-type="genus" reg="Nebria">N.</tp:taxon-name-part> <tp:taxon-name-part taxon-name-part-type="species" reg="sagittata">sagittata</tp:taxon-name-part></tp:taxon-name></italic> sp. nov., holotype male <bold>7</bold><italic><tp:taxon-name><tp:taxon-name-part taxon-name-part-type="genus" reg="Nebria">N.</tp:taxon-name-part> <tp:taxon-name-part taxon-name-part-type="species" reg="iidesana">iidesana</tp:taxon-name-part></tp:taxon-name></italic> sp. nov., holotype male <bold>8–10</bold><italic><tp:taxon-name><tp:taxon-name-part taxon-name-part-type="genus" reg="Nebria">N.</tp:taxon-name-part> <tp:taxon-name-part taxon-name-part-type="species" reg="niohozana">niohozana</tp:taxon-name-part></tp:taxon-name></italic> males from Mount Chôkai (<bold>8</bold>), Doai, a locality close to the type locality designated for the lectotype (<bold>9</bold>), and Mount Hakusan (<bold>10</bold>); <bold>11</bold><italic><tp:taxon-name><tp:taxon-name-part taxon-name-part-type="genus" reg="Nebria">N.</tp:taxon-name-part> <tp:taxon-name-part taxon-name-part-type="species" reg="furcata">furcata</tp:taxon-name-part></tp:taxon-name></italic> sp. nov., holotype male <bold>12</bold><italic><tp:taxon-name><tp:taxon-name-part taxon-name-part-type="genus" reg="Nebria">N.</tp:taxon-name-part> <tp:taxon-name-part taxon-name-part-type="species" reg="pisciformis">pisciformis</tp:taxon-name-part></tp:taxon-name></italic> sp. nov., holotype male <bold>13</bold><italic><tp:taxon-name><tp:taxon-name-part taxon-name-part-type="genus" reg="Nebria">N.</tp:taxon-name-part> <tp:taxon-name-part taxon-name-part-type="species" reg="kuragadakensis">kuragadakensis</tp:taxon-name-part></tp:taxon-name></italic> sp. nov., holotype male <bold>14</bold><italic><tp:taxon-name><tp:taxon-name-part taxon-name-part-type="genus" reg="Nebria">N.</tp:taxon-name-part> <tp:taxon-name-part taxon-name-part-type="species" reg="dichotoma">dichotoma</tp:taxon-name-part></tp:taxon-name></italic> sp. nov., holotype male <bold>15</bold><italic><tp:taxon-name><tp:taxon-name-part taxon-name-part-type="genus" reg="Nebria">N.</tp:taxon-name-part> <tp:taxon-name-part taxon-name-part-type="species" reg="uenoi">uenoi</tp:taxon-name-part></tp:taxon-name></italic>, a male from the type locality <bold>16</bold><italic><tp:taxon-name><tp:taxon-name-part taxon-name-part-type="genus" reg="Nebria">N.</tp:taxon-name-part> <tp:taxon-name-part taxon-name-part-type="species" reg="chugokuensis">chugokuensis</tp:taxon-name-part></tp:taxon-name></italic> sp. nov., holotype male.</p></caption><graphic xmlns:xlink="http://www.w3.org/1999/xlink" xlink:href="zookeys-902-037-g004.jpg" position="float" orientation="portrait" xlink:type="simple" id="oo_370829.jpg"><uri content-type="original_file" xlink:type="simple">https://binary.pensoft.net/fig/370829</uri></graphic></fig><fig id="F5" position="float" orientation="portrait"><object-id xmlns:xlink="http://www.w3.org/1999/xlink" content-type="doi" xlink:type="simple">10.3897/zookeys.902.46531.figures17-21</object-id><object-id xmlns:xlink="http://www.w3.org/1999/xlink" content-type="zenodo_dep_id" xlink:type="simple">3614287</object-id><object-id xmlns:xlink="http://www.w3.org/1999/xlink" content-type="arpha" xlink:type="simple">F81AB443-2F89-5150-AD10-E14E9BBA4188</object-id><label>Figures 17–21.</label><caption><p>Right lateral (<bold>a</bold>), ventral (<bold>b</bold>), dorsal (<bold>c</bold>), and posterodorsal (<bold>d</bold>) views of the endophallus and the left dorsolateral view of the dorsoapical lobe (<bold>e</bold>) of <italic><tp:taxon-name><tp:taxon-name-part taxon-name-part-type="genus" reg="Nebria">Nebria</tp:taxon-name-part></tp:taxon-name></italic> spp. <bold>17</bold><italic><tp:taxon-name><tp:taxon-name-part taxon-name-part-type="genus" reg="Nebria">N.</tp:taxon-name-part> <tp:taxon-name-part taxon-name-part-type="species" reg="reflexa">reflexa</tp:taxon-name-part></tp:taxon-name></italic> male from the type locality <bold>18</bold><italic><tp:taxon-name><tp:taxon-name-part taxon-name-part-type="genus" reg="Nebria">N.</tp:taxon-name-part> <tp:taxon-name-part taxon-name-part-type="species" reg="sagittata">sagittata</tp:taxon-name-part></tp:taxon-name></italic> sp. nov., holotype male <bold>19</bold><italic><tp:taxon-name><tp:taxon-name-part taxon-name-part-type="genus" reg="Nebria">N.</tp:taxon-name-part> <tp:taxon-name-part taxon-name-part-type="species" reg="sagittata">sagittata</tp:taxon-name-part></tp:taxon-name></italic> sp. nov., a paratype male from “Asahi-mura” <bold>20</bold><italic><tp:taxon-name><tp:taxon-name-part taxon-name-part-type="genus" reg="Nebria">N.</tp:taxon-name-part> <tp:taxon-name-part taxon-name-part-type="species" reg="iidesana">iidesana</tp:taxon-name-part></tp:taxon-name></italic> sp. nov., holotype male <bold>21</bold><italic><tp:taxon-name><tp:taxon-name-part taxon-name-part-type="genus" reg="Nebria">N.</tp:taxon-name-part> <tp:taxon-name-part taxon-name-part-type="species" reg="iidesana">iidesana</tp:taxon-name-part></tp:taxon-name></italic> sp. nov., paratype male from Mount Kitamata. Abbreviations: da, dorsoapical lobe; dm, dorsomedian lobe; go, gonopore; gp, gonopore protrusion; la, left lateroapical lobe; lb, left laterobasal lobe; ra, right lateroapical lobe; rb, right laterobasal lobe. Asterisk indicates that the gonopore protrusion or lobes are not fully everted.</p></caption><graphic xmlns:xlink="http://www.w3.org/1999/xlink" xlink:href="zookeys-902-037-g005.jpg" position="float" orientation="portrait" xlink:type="simple" id="oo_370830.jpg"><uri content-type="original_file" xlink:type="simple">https://binary.pensoft.net/fig/370830</uri></graphic></fig></tp:treatment-sec><ref-list><ref id="B27"><mixed-citation xmlns:xlink="http://www.w3.org/1999/xlink" xlink:type="simple"><person-group><name name-style="western"><surname>Uéno</surname><given-names>S</given-names></name></person-group> (<year>1985</year>) <article-title>Subfamily <tp:taxon-name><tp:taxon-name-part taxon-name-part-type="subfamily">Nebriinae</tp:taxon-name-part></tp:taxon-name>.</article-title> In: <person-group><name name-style="western"><surname>Uéno</surname><given-names>S</given-names></name><name name-style="western"><surname>Kurosawa</surname><given-names>Y</given-names></name><name name-style="western"><surname>Satô</surname><given-names>M</given-names></name></person-group> (<role>Eds</role>) <issue-title>The Coleoptera of Japan in color.</issue-title><source>Vol. 2. Hoikusha, Osaka</source>, <fpage>54</fpage>–<lpage>58</lpage>. [In Japanese]</mixed-citation></ref><ref id="B18"><mixed-citation xmlns:xlink="http://www.w3.org/1999/xlink" xlink:type="simple"><person-group><name name-style="western"><surname>Nakane</surname><given-names>T</given-names></name></person-group> (<year>1963b</year>) <article-title>Subfamily <tp:taxon-name><tp:taxon-name-part taxon-name-part-type="subfamily">Nebriinae</tp:taxon-name-part></tp:taxon-name>.</article-title> In: <person-group><name name-style="western"><surname>Nakane</surname><given-names>T</given-names></name><name name-style="western"><surname>Oobayashi</surname><given-names>K</given-names></name><name name-style="western"><surname>Nomura</surname><given-names>S</given-names></name><name name-style="western"><surname>Kurosawa</surname><given-names>Y</given-names></name></person-group> (<role>Eds</role>) <issue-title>Iconographia Insectorum Japonicorum.</issue-title><source>Colore naturali edita, II <tp:taxon-name><tp:taxon-name-part taxon-name-part-type="order">Coleoptera</tp:taxon-name-part></tp:taxon-name>. Hokuryukan, Tokyo</source>, <fpage>17</fpage>–<lpage>19</lpage>.</mixed-citation></ref></ref-list></tp:taxon-treatment>
