# Supplementary material for: Taxonomic studies of the ground beetle subgenus Falcinebria Ledoux & Roux, 2005 (Coleoptera, Carabidae, Nebria) from Honshû, Japan
Source: Zookeys. 2020 Jan 13;902:37–60. doi: 10.3897/zookeys.902.46531 (PMC6978608; doi:10.3897/zookeys.902.46531)
Supplement: XML Treatment for Nebria (Falcinebria) niohozana [file zookeys.902.46531-treatment4.xml]

<!DOCTYPE tp:taxon-treatment
  PUBLIC "-//TaxonX//DTD Taxonomic Treatment Publishing DTD v0 20100105//EN" "tax-treatment-NSO.dtd">
<tp:taxon-treatment xmlns:tp="http://www.plazi.org/taxpub"><tp:treatment-meta><kwd-group><label>Taxon classification</label><kwd><named-content xmlns:xlink="http://www.w3.org/1999/xlink" content-type="kingdom">Animalia</named-content></kwd><kwd><named-content xmlns:xlink="http://www.w3.org/1999/xlink" content-type="order">Coleoptera</named-content></kwd><kwd><named-content xmlns:xlink="http://www.w3.org/1999/xlink" content-type="family">Carabidae</named-content></kwd></kwd-group><mixed-citation publication-type="journal"><person-group><name><surname>Sasakawa</surname><given-names>Kôji</given-names></name></person-group><article-title>Taxonomic studies of the ground beetle subgenus <italic><tp:taxon-name><tp:taxon-name-part taxon-name-part-type="genus" reg="Nebria"/><tp:taxon-name-part taxon-name-part-type="subgenus" reg="Falcinebria">Falcinebria</tp:taxon-name-part></tp:taxon-name></italic> Ledoux &amp; Roux, 2005 (<tp:taxon-name><tp:taxon-name-part taxon-name-part-type="order">Coleoptera</tp:taxon-name-part></tp:taxon-name>, <tp:taxon-name><tp:taxon-name-part taxon-name-part-type="family">Carabidae</tp:taxon-name-part></tp:taxon-name>, <italic><tp:taxon-name><tp:taxon-name-part taxon-name-part-type="genus" reg="Nebria">Nebria</tp:taxon-name-part></tp:taxon-name></italic>) from Honshû, Japan</article-title><source>Zookeys</source><day>13</day><month>1</month><year>2020</year><volume>902</volume><fpage>37</fpage><lpage>60</lpage><pub-id pub-id-type="doi">10.3897/zookeys.902.46531</pub-id></mixed-citation></tp:treatment-meta><tp:nomenclature><tp:taxon-name><object-id xmlns:xlink="http://www.w3.org/1999/xlink" content-type="arpha" xlink:type="simple">220BBAB6-53E0-55B0-B433-28DAD1EFEF19</object-id>
            <tp:taxon-name-part taxon-name-part-type="genus" reg="Nebria">Nebria</tp:taxon-name-part> (<tp:taxon-name-part taxon-name-part-type="subgenus" reg="Falcinebria">Falcinebria</tp:taxon-name-part>) <tp:taxon-name-part taxon-name-part-type="species" reg="niohozana">niohozana</tp:taxon-name-part></tp:taxon-name><tp:taxon-authority>Bates, 1883</tp:taxon-authority><xref ref-type="fig" rid="F4">Figs 8–10</xref><xref ref-type="fig" rid="F6">, 22–26 Japanese name: Chûbu-hime-marukubi-gomimushi</xref><tp:nomenclature-citation-list><tp:nomenclature-citation><tp:taxon-name>
                <tp:taxon-name-part taxon-name-part-type="genus" reg="Nebria">Nebria</tp:taxon-name-part> <tp:taxon-name-part taxon-name-part-type="species" reg="reflexa">reflexa</tp:taxon-name-part> <tp:taxon-name-part taxon-name-part-type="infraspecific-rank">var.</tp:taxon-name-part> <tp:taxon-name-part taxon-name-part-type="variety" reg="Niohozana">Niohozana</tp:taxon-name-part></tp:taxon-name><comment>: <xref ref-type="bibr" rid="B1">Bates (1883)</xref>: 218 (original description), type locality: “Niohozan” (originally stated), changed to “Mikuni-toge Japan” through lectotype designation by <xref ref-type="bibr" rid="B11">Ledoux and Roux (1992</xref>: 42).</comment></tp:nomenclature-citation><tp:nomenclature-citation><tp:taxon-name>
                <tp:taxon-name-part taxon-name-part-type="genus" reg="Nebria">Nebria</tp:taxon-name-part> (<tp:taxon-name-part taxon-name-part-type="subgenus" reg="Paranebria">Paranebria</tp:taxon-name-part>) <tp:taxon-name-part taxon-name-part-type="species" reg="reflexa">reflexa</tp:taxon-name-part> <tp:taxon-name-part taxon-name-part-type="subspecies" reg="niohozana">niohozana</tp:taxon-name-part></tp:taxon-name><comment>: <xref ref-type="bibr" rid="B6">Habu and Baba (1972)</xref>: 3 (part).</comment></tp:nomenclature-citation><tp:nomenclature-citation><tp:taxon-name>
                <tp:taxon-name-part taxon-name-part-type="genus" reg="Nebria">Nebria</tp:taxon-name-part> <tp:taxon-name-part taxon-name-part-type="species" reg="reflexa">reflexa</tp:taxon-name-part></tp:taxon-name><comment>: <xref ref-type="bibr" rid="B27">Uéno (1985)</xref>: 56 (part).</comment></tp:nomenclature-citation><tp:nomenclature-citation><tp:taxon-name>
                <tp:taxon-name-part taxon-name-part-type="genus" reg="Nebria">Nebria</tp:taxon-name-part> <tp:taxon-name-part taxon-name-part-type="species" reg="reflexa">reflexa</tp:taxon-name-part> <tp:taxon-name-part taxon-name-part-type="subspecies" reg="niohozana">niohozana</tp:taxon-name-part></tp:taxon-name><comment>: <xref ref-type="bibr" rid="B11">Ledoux and Roux (1992)</xref>: 42, fig. 7b (lectotype (♂) designation); <xref ref-type="bibr" rid="B18">Nakane (1963b)</xref>: 19, plate 10 fig. 1a (part).</comment></tp:nomenclature-citation><tp:nomenclature-citation><tp:taxon-name>
                <tp:taxon-name-part taxon-name-part-type="genus" reg="Nebria">Nebria</tp:taxon-name-part> (<tp:taxon-name-part taxon-name-part-type="subgenus" reg="Orientonebria">Orientonebria</tp:taxon-name-part>) <tp:taxon-name-part taxon-name-part-type="species" reg="reflexa">reflexa</tp:taxon-name-part> <tp:taxon-name-part taxon-name-part-type="subspecies" reg="niohozana">niohozana</tp:taxon-name-part></tp:taxon-name><comment>: <xref ref-type="bibr" rid="B4">Farkač and Janata (2003)</xref>: 94.</comment></tp:nomenclature-citation><tp:nomenclature-citation><tp:taxon-name>
                <tp:taxon-name-part taxon-name-part-type="genus" reg="Nebria">Nebria</tp:taxon-name-part> (<tp:taxon-name-part taxon-name-part-type="subgenus" reg="Falcinebria">Falcinebria</tp:taxon-name-part>) <tp:taxon-name-part taxon-name-part-type="species" reg="reflexa">reflexa</tp:taxon-name-part> <tp:taxon-name-part taxon-name-part-type="subspecies" reg="niohozana">niohozana</tp:taxon-name-part></tp:taxon-name><comment>: <xref ref-type="bibr" rid="B12">Ledoux and Roux (2005)</xref>: 831, plate-fig. 626; <xref ref-type="bibr" rid="B29">Yoshitake et al. (2011)</xref>: 32 (part); <xref ref-type="bibr" rid="B8">Huber (2017)</xref>: 50; <xref ref-type="bibr" rid="B30">Yoshimatsu et al. (2018)</xref>: 37 (part).</comment></tp:nomenclature-citation></tp:nomenclature-citation-list></tp:nomenclature><tp:treatment-sec sec-type="notes" id="SECID0E4SAG"><title>Notes.</title><p>This species was originally described as a variety of <italic><tp:taxon-name><tp:taxon-name-part taxon-name-part-type="genus" reg="Nebria">N.</tp:taxon-name-part> <tp:taxon-name-part taxon-name-part-type="species" reg="reflexa">reflexa</tp:taxon-name-part></tp:taxon-name></italic> and was later treated as a subspecies. Although specimens described by <xref ref-type="bibr" rid="B1">Bates (1883)</xref> are from “Niohozan” (meaning Mount Nyohô of Nikkô in Tochigi Prefecture), the male specimen designated as the lectotype by <xref ref-type="bibr" rid="B11">Ledoux and Roux (1992)</xref> is from “Mikuni-toge” (the Mikuni Pass on the border between Niigata and Nagano prefectures), which is far from “Niohozan” (Fig. <xref ref-type="fig" rid="F1">1</xref>). Thus, the designated type locality differs between the original description and the lectotype designation. Comparative male genital morphology and macroscale distributions show that populations from “Niohozan” and “Mikuni-toge” should be regarded as the same taxon. Here, the taxon <italic><tp:taxon-name><tp:taxon-name-part taxon-name-part-type="genus" reg="Nebria">N.</tp:taxon-name-part> <tp:taxon-name-part taxon-name-part-type="species" reg="reflexa">r.</tp:taxon-name-part> <tp:taxon-name-part taxon-name-part-type="subspecies" reg="niohozana">niohozana</tp:taxon-name-part></tp:taxon-name></italic> is upgraded from a subspecies of the species <italic><tp:taxon-name><tp:taxon-name-part taxon-name-part-type="genus" reg="Nebria">N.</tp:taxon-name-part> <tp:taxon-name-part taxon-name-part-type="species" reg="reflexa">reflexa</tp:taxon-name-part></tp:taxon-name></italic> to a distinct species, based on marked differences in endophallus morphology and confirmed and putative sympatry with other related species. The confirmed distribution of <italic><tp:taxon-name><tp:taxon-name-part taxon-name-part-type="genus" reg="Nebria">N.</tp:taxon-name-part> <tp:taxon-name-part taxon-name-part-type="species" reg="niohozana">niohozana</tp:taxon-name-part></tp:taxon-name></italic> is wide, ranging from Mount Chôkai in the north to Mount Hakusan in the west. The species may be collected with other, related species in areas near Mount Gassan, and Hakusan and the Asahi and Iide Mountains. <italic><tp:taxon-name><tp:taxon-name-part taxon-name-part-type="genus" reg="Nebria">Nebria</tp:taxon-name-part> <tp:taxon-name-part taxon-name-part-type="species" reg="niohozana">niohozana</tp:taxon-name-part></tp:taxon-name></italic> can be distinguished from similar species by a larger body size, smaller <abbrev xmlns:xlink="http://www.w3.org/1999/xlink" xlink:title="pronotal posterior margin width" id="ABBRID0EKVAG" xlink:type="simple">PPW</abbrev>/<abbrev xmlns:xlink="http://www.w3.org/1999/xlink" xlink:title="elytral length" id="ABBRID0EOVAG" xlink:type="simple">EL</abbrev>, and endophallus shape (in particular, Y-shaped lateroapical lobes). The morphological features of the male lectotype (Fig. <xref ref-type="fig" rid="F2">3</xref>) well match those of the specimens treated here as <italic><tp:taxon-name><tp:taxon-name-part taxon-name-part-type="genus" reg="Nebria">N.</tp:taxon-name-part> <tp:taxon-name-part taxon-name-part-type="species" reg="niohozana">niohozana</tp:taxon-name-part></tp:taxon-name></italic> with respect to all macromorphological features, body length (10.18 mm), and <abbrev xmlns:xlink="http://www.w3.org/1999/xlink" xlink:title="pronotal posterior margin width" id="ABBRID0EBWAG" xlink:type="simple">PPW</abbrev>/<abbrev xmlns:xlink="http://www.w3.org/1999/xlink" xlink:title="elytral length" id="ABBRID0EFWAG" xlink:type="simple">EL</abbrev> (0.296).</p><fig id="F6" position="float" orientation="portrait"><object-id xmlns:xlink="http://www.w3.org/1999/xlink" content-type="doi" xlink:type="simple">10.3897/zookeys.902.46531.figures22-26</object-id><object-id xmlns:xlink="http://www.w3.org/1999/xlink" content-type="zenodo_dep_id" xlink:type="simple">3614289</object-id><object-id xmlns:xlink="http://www.w3.org/1999/xlink" content-type="arpha" xlink:type="simple">B00ED883-B284-5B06-A063-A4785DC1012C</object-id><label>Figures 22–26.</label><caption><p>Right lateral (<bold>a</bold>), ventral (<bold>b</bold>), dorsal (<bold>c</bold>), and anterodorsal (<bold>d</bold>) views of the endophallus of <italic><tp:taxon-name><tp:taxon-name-part taxon-name-part-type="genus" reg="Nebria">Nebria</tp:taxon-name-part> <tp:taxon-name-part taxon-name-part-type="species" reg="niohozana">niohozana</tp:taxon-name-part></tp:taxon-name></italic> males from Mount Chôkai (<bold>22</bold>), Yumoto, a locality close to the collection site of cotypes in the original description (<bold>23</bold>), Doai, a locality close to the type locality designated in the lectotype designation (<bold>24</bold>), Renge-Onsen (<bold>25</bold>), and Mount Hakusan (<bold>26</bold>). Abbreviations are described in the caption of Figures <xref ref-type="fig" rid="F5">17–21</xref>.</p></caption><graphic xmlns:xlink="http://www.w3.org/1999/xlink" xlink:href="zookeys-902-037-g006.jpg" position="float" orientation="portrait" xlink:type="simple" id="oo_370831.jpg"><uri content-type="original_file" xlink:type="simple">https://binary.pensoft.net/fig/370831</uri></graphic></fig></tp:treatment-sec><tp:treatment-sec sec-type="description" id="SECID0EXXAG"><title>Description.</title><p>Body length: ♂, 9.45–11.30 mm (mean ± SD: 10.49 ± 0.39 mm, <italic>n</italic> = 37); ♀, 11.04–12.19 mm (mean ± SD: 11.44 ± 0.36 mm, <italic>n</italic> = 16). <abbrev xmlns:xlink="http://www.w3.org/1999/xlink" xlink:title="pronotal posterior margin width" id="ABBRID0EBYAG" xlink:type="simple">PPW</abbrev>/<abbrev xmlns:xlink="http://www.w3.org/1999/xlink" xlink:title="elytral length" id="ABBRID0EFYAG" xlink:type="simple">EL</abbrev>: ♂, 0.281–0.334 (mean ± SD: 0.303 ± 0.013, <italic>n</italic> = 37); ♀, 0.273–0.317 (mean ± SD: 0.296 ± 0.014, <italic>n</italic> = 16). Ventral surface of aedeagal apex not concave. Dorsobasal lobe absent. Dorsomedian lobe small or rudimentary, or sometimes absent. Dorsoapical lobe cylindrical, with the apex in an almost ventral direction; slightly curved anteriorly from a lateral view and left-laterally from a posterior view. Right laterobasal lobe small, with the width from a ventral view narrower than the width of the gonopore protrusion from a lateral view. Left laterobasal lobe small, with the width from a ventral view narrower than the width of the gonopore protrusion from a lateral view. Right lateroapical lobe bifurcated at the middle in a Y shape, with one apex directed posterolaterally and the other directed anterolaterally; the posterolateral apex smaller than the anterolateral apex; the anterolateral apex larger than right laterobasal lobe. Left lateroapical lobe bifurcated at the middle in a Y shape, with one apex directed posterolaterally and the other directed anterolaterally; the posterolateral apex similar in size to right laterobasal lobe. Ventrobasal surface with a pair of swelling adjoining each laterobasal lobe; swellings unconnected; ventrobasal swelling small, shaped as a gently sloped mountain from a lateral view.</p></tp:treatment-sec><tp:treatment-sec sec-type="material" id="SECID0ENYAG"><title>Materials examined.</title><p>1♂ (<abbrev xmlns:xlink="http://www.w3.org/1999/xlink" content-type="institution" xlink:title="National Agriculture and Food Research Organization" id="ABBRID0ETYAG" xlink:type="simple">NARO</abbrev>), Fushiogamidake, Mount Chôkai, Yuza-machi, Yamagata Prefecture, Japan, 23.vii.1970, K. Shirahata leg.; 1♀ (<abbrev xmlns:xlink="http://www.w3.org/1999/xlink" content-type="institution" xlink:title="National Agriculture and Food Research Organization" id="ABBRID0EYYAG" xlink:type="simple">NARO</abbrev>), Mount Chôkai, alt. 1700 m, Yuza-machi, Yamagata Prefecture, 20.viii.1957, K. Shirahata leg.; 2♂ (<abbrev xmlns:xlink="http://www.w3.org/1999/xlink" content-type="institution" xlink:title="National Agriculture and Food Research Organization" id="ABBRID0E4YAG" xlink:type="simple">NARO</abbrev>), Mount Gassan, Yamagata Prefecture, Japan, 20.viii.1959, K. Shirahata leg.; 2♂ (<abbrev xmlns:xlink="http://www.w3.org/1999/xlink" content-type="institution" xlink:title="National Agriculture and Food Research Organization" id="ABBRID0ECZAG" xlink:type="simple">NARO</abbrev>), Mount Gando, Yamagata Prefecture, Japan, 6.vi.1954, S. Kimata leg.; 1♀ (KS), Ichimaiishi-sawa, alt. 1375 m, Mount Zaô, Shichikashuku-machi, Miyagi Prefecture, Japan (<named-content xmlns:xlink="http://www.w3.org/1999/xlink" content-type="dwc:verbatimCoordinates" xlink:type="simple"><named-content content-type="geo-json" specific-use="{&#34;type&#34;:&#34;Point&#34;,&#34;coordinates&#34;:[140.425892,38.117581]}" id="NCID0EKZAG" xlink:type="simple">38.117581N, 140.425892E</named-content></named-content>), 11.ix.2004, K. Sasakawa leg.; 1♂2♀ (<abbrev xmlns:xlink="http://www.w3.org/1999/xlink" content-type="institution" xlink:title="National Agriculture and Food Research Organization" id="ABBRID0EOZAG" xlink:type="simple">NARO</abbrev>), Ôtori-ike, alt. 1000 m, the Asahi Mountains, Yamagata Prefecture, Japan, 23.vii.1959, K. Baba leg.; 1♂ (<abbrev xmlns:xlink="http://www.w3.org/1999/xlink" content-type="institution" xlink:title="National Agriculture and Food Research Organization" id="ABBRID0ETZAG" xlink:type="simple">NARO</abbrev>), Mount Kitamata, the Iide Mountains, Niigata Prefecture, Japan, 15.viii.1964, K. Baba leg.; 1♂ (<abbrev xmlns:xlink="http://www.w3.org/1999/xlink" content-type="institution" xlink:title="National Agriculture and Food Research Organization" id="ABBRID0EYZAG" xlink:type="simple">NARO</abbrev>), Mount Monnai, alt. 1800 m, the Iide Mountains, Niigata Prefecture, 28.vii.1957, K. Baba leg.; 1♂1♀ (<abbrev xmlns:xlink="http://www.w3.org/1999/xlink" content-type="institution" xlink:title="National Agriculture and Food Research Organization" id="ABBRID0E4ZAG" xlink:type="simple">NARO</abbrev>), Mount Futastumine, the Iide Mountains, Niigata Prefecture, Japan, K. Baba leg. (1♂, alt. 1600 m, 27.viii.1957; 1♀, 14.vii.1960); 6♂3♀ (KS) , Kuratani-sawa, alt. 480 m, Ôaza-Iine, Okugawa, Nishiaizu-machi, Fukushima Prefecture, Japan, 22–24.ix.2016, H. Itô leg.; 1♂ (<abbrev xmlns:xlink="http://www.w3.org/1999/xlink" content-type="institution" xlink:title="National Agriculture and Food Research Organization" id="ABBRID0EC1AG" xlink:type="simple">NARO</abbrev>), Mount Ôtaki, Aizumisato-machi, Fukushima Prefecture, 15.vii.1950, Y. Kurosawa leg.; 1♂2♀ (KS), Makukawa-Onsen, Tsuchuyuonsen-machi, Fukushima-shi, Fukushima Prefecture, Japan, 23–24.v.2003, K. Sasakawa leg.; 1♂ (<abbrev xmlns:xlink="http://www.w3.org/1999/xlink" content-type="institution" xlink:title="National Agriculture and Food Research Organization" id="ABBRID0EH1AG" xlink:type="simple">NARO</abbrev>), “Egawamura” [a part of Shimogou-machi], Fukushima Prefecture, Japan, 2.vi.1951, Y. Kurosawa leg.; 2♂, Mount Ôjôgo, the Asahi Mountains, Niigata Prefecture, 21.vii.1959, K. Baba leg.; 1♂ (<abbrev xmlns:xlink="http://www.w3.org/1999/xlink" content-type="institution" xlink:title="National Agriculture and Food Research Organization" id="ABBRID0EM1AG" xlink:type="simple">NARO</abbrev>), Sandogoya-Onsen, Nasushiobara-shi, Tochigi Prefecture, Japan, 22.viii.1963, S. Ueno leg.; 2♂ (<abbrev xmlns:xlink="http://www.w3.org/1999/xlink" content-type="institution" xlink:title="National Agriculture and Food Research Organization" id="ABBRID0ER1AG" xlink:type="simple">NARO</abbrev>), Yumoto, Nikkô-shi, Tochigi Prefecture, Japan, K. Tanaka leg. (1♂, 21.vi.1963; 1♂, 22.vi.1963); 2♂, Oze (<abbrev xmlns:xlink="http://www.w3.org/1999/xlink" content-type="institution" xlink:title="National Agriculture and Food Research Organization" id="ABBRID0EW1AG" xlink:type="simple">NARO</abbrev>), on the border between Hinoemata-mura, Fukushima Prefecture and Katashina-mura, Gunma Prefecture, 24.vii.1954, A. Habu leg.; 1♂1♀ (<abbrev xmlns:xlink="http://www.w3.org/1999/xlink" content-type="institution" xlink:title="National Agriculture and Food Research Organization" id="ABBRID0E21AG" xlink:type="simple">NARO</abbrev>), Shimizu Pass, alt. 1450 m, on the border between Uonuma-shi, Niigata Prefecture and Minakami-machi, Gunma Prefecture, 1.x.1969, K. Baba leg.; 1♂ (<abbrev xmlns:xlink="http://www.w3.org/1999/xlink" content-type="institution" xlink:title="National Agriculture and Food Research Organization" id="ABBRID0EA2AG" xlink:type="simple">NARO</abbrev>), Doai, Minakami-machi, Gunma Prefecture, 2.x.1942, T. Takei leg.; 1♂ (<abbrev xmlns:xlink="http://www.w3.org/1999/xlink" content-type="institution" xlink:title="National Agriculture and Food Research Organization" id="ABBRID0EF2AG" xlink:type="simple">NARO</abbrev>), Mount Tanigawa, Minakami-machi, Gunma Prefecture, 24.x.1955, K. Baba leg.; 4♂3♀ (KS), Mount Naeba, Sakae-mura, Nagano Prefercture, Japan (4♂2♀, 30.vi.2003, W. Toki leg.; 1♀, 3.viii.2003, J. Ogawa leg); 2♀ (<abbrev xmlns:xlink="http://www.w3.org/1999/xlink" content-type="institution" xlink:title="National Agriculture and Food Research Organization" id="ABBRID0EK2AG" xlink:type="simple">NARO</abbrev>), Mount Korenge, Itoigawa-shi, Niigata Prefecture, Japan, 25.vii.1961, K. Baba leg (1♀, no data for altitude; 1♀, alt. 2500 m).; 1♂ (<abbrev xmlns:xlink="http://www.w3.org/1999/xlink" content-type="institution" xlink:title="National Agriculture and Food Research Organization" id="ABBRID0EP2AG" xlink:type="simple">NARO</abbrev>), Renge-Onsen, Mount Shirouma, Niigata Prefecture, Japan, 24.vii.1961, K. Baba leg.; 3♂, Mount Hakusan (<abbrev xmlns:xlink="http://www.w3.org/1999/xlink" content-type="institution" xlink:title="National Agriculture and Food Research Organization" id="ABBRID0EU2AG" xlink:type="simple">NARO</abbrev>), 1300–2000 m, Gifu Prefecture, Japan, 20.vi.1972, K. Tanaka &amp; H. Ohira leg.; 1♂ (<abbrev xmlns:xlink="http://www.w3.org/1999/xlink" content-type="institution" xlink:title="National Agriculture and Food Research Organization" id="ABBRID0EZ2AG" xlink:type="simple">NARO</abbrev>), Keimatsudaira, Mount Hakusan, Ishikawa Prefecture, Japan, 1.viii.1961, A. Uchimura leg.</p></tp:treatment-sec><tp:treatment-sec><!--Section generated to contain objects referenced in tp:taxon-treatment.--><fig id="F4" position="float" orientation="portrait"><object-id xmlns:xlink="http://www.w3.org/1999/xlink" content-type="doi" xlink:type="simple">10.3897/zookeys.902.46531.figures5-16</object-id><object-id xmlns:xlink="http://www.w3.org/1999/xlink" content-type="zenodo_dep_id" xlink:type="simple">3614285</object-id><object-id xmlns:xlink="http://www.w3.org/1999/xlink" content-type="arpha" xlink:type="simple">B7984EF7-626C-5141-9F83-CDDA6C046ACD</object-id><label>Figures 5–16.</label><caption><p>Habitus dorsal view of <italic><tp:taxon-name><tp:taxon-name-part taxon-name-part-type="genus" reg="Nebria">Nebria</tp:taxon-name-part></tp:taxon-name></italic> spp. <bold>5</bold><italic><tp:taxon-name><tp:taxon-name-part taxon-name-part-type="genus" reg="Nebria">N.</tp:taxon-name-part> <tp:taxon-name-part taxon-name-part-type="species" reg="reflexa">reflexa</tp:taxon-name-part></tp:taxon-name></italic>, a male from the type locality <bold>6</bold><italic><tp:taxon-name><tp:taxon-name-part taxon-name-part-type="genus" reg="Nebria">N.</tp:taxon-name-part> <tp:taxon-name-part taxon-name-part-type="species" reg="sagittata">sagittata</tp:taxon-name-part></tp:taxon-name></italic> sp. nov., holotype male <bold>7</bold><italic><tp:taxon-name><tp:taxon-name-part taxon-name-part-type="genus" reg="Nebria">N.</tp:taxon-name-part> <tp:taxon-name-part taxon-name-part-type="species" reg="iidesana">iidesana</tp:taxon-name-part></tp:taxon-name></italic> sp. nov., holotype male <bold>8–10</bold><italic><tp:taxon-name><tp:taxon-name-part taxon-name-part-type="genus" reg="Nebria">N.</tp:taxon-name-part> <tp:taxon-name-part taxon-name-part-type="species" reg="niohozana">niohozana</tp:taxon-name-part></tp:taxon-name></italic> males from Mount Chôkai (<bold>8</bold>), Doai, a locality close to the type locality designated for the lectotype (<bold>9</bold>), and Mount Hakusan (<bold>10</bold>); <bold>11</bold><italic><tp:taxon-name><tp:taxon-name-part taxon-name-part-type="genus" reg="Nebria">N.</tp:taxon-name-part> <tp:taxon-name-part taxon-name-part-type="species" reg="furcata">furcata</tp:taxon-name-part></tp:taxon-name></italic> sp. nov., holotype male <bold>12</bold><italic><tp:taxon-name><tp:taxon-name-part taxon-name-part-type="genus" reg="Nebria">N.</tp:taxon-name-part> <tp:taxon-name-part taxon-name-part-type="species" reg="pisciformis">pisciformis</tp:taxon-name-part></tp:taxon-name></italic> sp. nov., holotype male <bold>13</bold><italic><tp:taxon-name><tp:taxon-name-part taxon-name-part-type="genus" reg="Nebria">N.</tp:taxon-name-part> <tp:taxon-name-part taxon-name-part-type="species" reg="kuragadakensis">kuragadakensis</tp:taxon-name-part></tp:taxon-name></italic> sp. nov., holotype male <bold>14</bold><italic><tp:taxon-name><tp:taxon-name-part taxon-name-part-type="genus" reg="Nebria">N.</tp:taxon-name-part> <tp:taxon-name-part taxon-name-part-type="species" reg="dichotoma">dichotoma</tp:taxon-name-part></tp:taxon-name></italic> sp. nov., holotype male <bold>15</bold><italic><tp:taxon-name><tp:taxon-name-part taxon-name-part-type="genus" reg="Nebria">N.</tp:taxon-name-part> <tp:taxon-name-part taxon-name-part-type="species" reg="uenoi">uenoi</tp:taxon-name-part></tp:taxon-name></italic>, a male from the type locality <bold>16</bold><italic><tp:taxon-name><tp:taxon-name-part taxon-name-part-type="genus" reg="Nebria">N.</tp:taxon-name-part> <tp:taxon-name-part taxon-name-part-type="species" reg="chugokuensis">chugokuensis</tp:taxon-name-part></tp:taxon-name></italic> sp. nov., holotype male.</p></caption><graphic xmlns:xlink="http://www.w3.org/1999/xlink" xlink:href="zookeys-902-037-g004.jpg" position="float" orientation="portrait" xlink:type="simple" id="oo_370829.jpg"><uri content-type="original_file" xlink:type="simple">https://binary.pensoft.net/fig/370829</uri></graphic></fig><fig id="F5" position="float" orientation="portrait"><object-id xmlns:xlink="http://www.w3.org/1999/xlink" content-type="doi" xlink:type="simple">10.3897/zookeys.902.46531.figures17-21</object-id><object-id xmlns:xlink="http://www.w3.org/1999/xlink" content-type="zenodo_dep_id" xlink:type="simple">3614287</object-id><object-id xmlns:xlink="http://www.w3.org/1999/xlink" content-type="arpha" xlink:type="simple">F81AB443-2F89-5150-AD10-E14E9BBA4188</object-id><label>Figures 17–21.</label><caption><p>Right lateral (<bold>a</bold>), ventral (<bold>b</bold>), dorsal (<bold>c</bold>), and posterodorsal (<bold>d</bold>) views of the endophallus and the left dorsolateral view of the dorsoapical lobe (<bold>e</bold>) of <italic><tp:taxon-name><tp:taxon-name-part taxon-name-part-type="genus" reg="Nebria">Nebria</tp:taxon-name-part></tp:taxon-name></italic> spp. <bold>17</bold><italic><tp:taxon-name><tp:taxon-name-part taxon-name-part-type="genus" reg="Nebria">N.</tp:taxon-name-part> <tp:taxon-name-part taxon-name-part-type="species" reg="reflexa">reflexa</tp:taxon-name-part></tp:taxon-name></italic> male from the type locality <bold>18</bold><italic><tp:taxon-name><tp:taxon-name-part taxon-name-part-type="genus" reg="Nebria">N.</tp:taxon-name-part> <tp:taxon-name-part taxon-name-part-type="species" reg="sagittata">sagittata</tp:taxon-name-part></tp:taxon-name></italic> sp. nov., holotype male <bold>19</bold><italic><tp:taxon-name><tp:taxon-name-part taxon-name-part-type="genus" reg="Nebria">N.</tp:taxon-name-part> <tp:taxon-name-part taxon-name-part-type="species" reg="sagittata">sagittata</tp:taxon-name-part></tp:taxon-name></italic> sp. nov., a paratype male from “Asahi-mura” <bold>20</bold><italic><tp:taxon-name><tp:taxon-name-part taxon-name-part-type="genus" reg="Nebria">N.</tp:taxon-name-part> <tp:taxon-name-part taxon-name-part-type="species" reg="iidesana">iidesana</tp:taxon-name-part></tp:taxon-name></italic> sp. nov., holotype male <bold>21</bold><italic><tp:taxon-name><tp:taxon-name-part taxon-name-part-type="genus" reg="Nebria">N.</tp:taxon-name-part> <tp:taxon-name-part taxon-name-part-type="species" reg="iidesana">iidesana</tp:taxon-name-part></tp:taxon-name></italic> sp. nov., paratype male from Mount Kitamata. Abbreviations: da, dorsoapical lobe; dm, dorsomedian lobe; go, gonopore; gp, gonopore protrusion; la, left lateroapical lobe; lb, left laterobasal lobe; ra, right lateroapical lobe; rb, right laterobasal lobe. Asterisk indicates that the gonopore protrusion or lobes are not fully everted.</p></caption><graphic xmlns:xlink="http://www.w3.org/1999/xlink" xlink:href="zookeys-902-037-g005.jpg" position="float" orientation="portrait" xlink:type="simple" id="oo_370830.jpg"><uri content-type="original_file" xlink:type="simple">https://binary.pensoft.net/fig/370830</uri></graphic></fig><fig id="F1" position="float" orientation="portrait"><object-id xmlns:xlink="http://www.w3.org/1999/xlink" content-type="doi" xlink:type="simple">10.3897/zookeys.902.46531.figure1</object-id><object-id xmlns:xlink="http://www.w3.org/1999/xlink" content-type="zenodo_dep_id" xlink:type="simple">3614277</object-id><object-id xmlns:xlink="http://www.w3.org/1999/xlink" content-type="arpha" xlink:type="simple">15049A46-E3F9-5B32-B34E-E2DE6DDF4F0A</object-id><label>Figure 1.</label><caption><p>Distribution of 10 species previously classified as <italic><tp:taxon-name><tp:taxon-name-part taxon-name-part-type="genus" reg="Nebria">Nebria</tp:taxon-name-part> <tp:taxon-name-part taxon-name-part-type="species" reg="reflexa">reflexa</tp:taxon-name-part></tp:taxon-name></italic> in Honshû. Only records with unambiguous identities (i.e., collection sites of type materials and records based on specimens identified by the endophallus) are presented. <bold>1</bold><italic><tp:taxon-name><tp:taxon-name-part taxon-name-part-type="genus" reg="Nebria">N.</tp:taxon-name-part> <tp:taxon-name-part taxon-name-part-type="species" reg="reflexa">reflexa</tp:taxon-name-part></tp:taxon-name></italic> Bates, <bold>2</bold><italic><tp:taxon-name><tp:taxon-name-part taxon-name-part-type="genus" reg="Nebria">N.</tp:taxon-name-part> <tp:taxon-name-part taxon-name-part-type="species" reg="sagittata">sagittata</tp:taxon-name-part></tp:taxon-name></italic> sp. nov., <bold>3</bold><italic><tp:taxon-name><tp:taxon-name-part taxon-name-part-type="genus" reg="Nebria">N.</tp:taxon-name-part> <tp:taxon-name-part taxon-name-part-type="species" reg="iidesana">iidesana</tp:taxon-name-part></tp:taxon-name></italic> sp. nov., <bold>4</bold><italic><tp:taxon-name><tp:taxon-name-part taxon-name-part-type="genus" reg="Nebria">N.</tp:taxon-name-part> <tp:taxon-name-part taxon-name-part-type="species" reg="niohozana">niohozana</tp:taxon-name-part></tp:taxon-name></italic> Bates, <bold>5</bold><italic><tp:taxon-name><tp:taxon-name-part taxon-name-part-type="genus" reg="Nebria">N.</tp:taxon-name-part> <tp:taxon-name-part taxon-name-part-type="species" reg="furcata">furcata</tp:taxon-name-part></tp:taxon-name></italic> sp. nov., <bold>6</bold><italic><tp:taxon-name><tp:taxon-name-part taxon-name-part-type="genus" reg="Nebria">N.</tp:taxon-name-part> <tp:taxon-name-part taxon-name-part-type="species" reg="pisciformis">pisciformis</tp:taxon-name-part></tp:taxon-name></italic> sp. nov., <bold>7</bold><italic><tp:taxon-name><tp:taxon-name-part taxon-name-part-type="genus" reg="Nebria">N.</tp:taxon-name-part> <tp:taxon-name-part taxon-name-part-type="species" reg="kuragadakensis">kuragadakensis</tp:taxon-name-part></tp:taxon-name></italic> sp. nov., <bold>8</bold><italic><tp:taxon-name><tp:taxon-name-part taxon-name-part-type="genus" reg="Nebria">N.</tp:taxon-name-part> <tp:taxon-name-part taxon-name-part-type="species" reg="dichotoma">dichotoma</tp:taxon-name-part></tp:taxon-name></italic> sp. nov., <bold>9</bold><italic><tp:taxon-name><tp:taxon-name-part taxon-name-part-type="genus" reg="Nebria">N.</tp:taxon-name-part> <tp:taxon-name-part taxon-name-part-type="species" reg="uenoi">uenoi</tp:taxon-name-part></tp:taxon-name></italic> Nakane, <bold>10</bold><italic><tp:taxon-name><tp:taxon-name-part taxon-name-part-type="genus" reg="Nebria">N.</tp:taxon-name-part> <tp:taxon-name-part taxon-name-part-type="species" reg="chugokuensis">chugokuensis</tp:taxon-name-part></tp:taxon-name></italic> sp. nov.  indicates the locality where the sympatric occurrence of <italic><tp:taxon-name><tp:taxon-name-part taxon-name-part-type="genus" reg="Nebria">N.</tp:taxon-name-part> <tp:taxon-name-part taxon-name-part-type="species" reg="iidesana">iidesana</tp:taxon-name-part></tp:taxon-name></italic> and <italic><tp:taxon-name><tp:taxon-name-part taxon-name-part-type="genus" reg="Nebria">N.</tp:taxon-name-part> <tp:taxon-name-part taxon-name-part-type="species" reg="niohozana">niohozana</tp:taxon-name-part></tp:taxon-name></italic> was confirmed. Red letters denote the type localities of each species. The blue letter denotes the locality described as the collection site of cotypes of <italic><tp:taxon-name><tp:taxon-name-part taxon-name-part-type="genus" reg="Nebria">N.</tp:taxon-name-part> <tp:taxon-name-part taxon-name-part-type="species" reg="niohozana">niohozana</tp:taxon-name-part></tp:taxon-name></italic> but was not designated as the type locality in the lectotype designation.</p></caption><graphic xmlns:xlink="http://www.w3.org/1999/xlink" xlink:href="zookeys-902-037-g001.jpg" position="float" orientation="portrait" xlink:type="simple" id="oo_370826.jpg"><uri content-type="original_file" xlink:type="simple">https://binary.pensoft.net/fig/370826</uri></graphic></fig><fig id="F2" position="float" orientation="portrait"><object-id xmlns:xlink="http://www.w3.org/1999/xlink" content-type="doi" xlink:type="simple">10.3897/zookeys.902.46531.figures2-3</object-id><object-id xmlns:xlink="http://www.w3.org/1999/xlink" content-type="zenodo_dep_id" xlink:type="simple">3614281</object-id><object-id xmlns:xlink="http://www.w3.org/1999/xlink" content-type="arpha" xlink:type="simple">59EB633B-C753-554B-A6F4-F268E7FCBEFB</object-id><label>Figures 2, 3.</label><caption><p>Habitus dorsal views (<bold>a</bold>) and attached labels (<bold>b</bold>) of lectotypes of <italic><tp:taxon-name><tp:taxon-name-part taxon-name-part-type="genus" reg="Nebria">Nebria</tp:taxon-name-part> <tp:taxon-name-part taxon-name-part-type="species" reg="reflexa">reflexa</tp:taxon-name-part></tp:taxon-name></italic> (<bold>2</bold>) and <italic><tp:taxon-name><tp:taxon-name-part taxon-name-part-type="genus" reg="Nebria">N.</tp:taxon-name-part> <tp:taxon-name-part taxon-name-part-type="species" reg="niohozana">niohozana</tp:taxon-name-part></tp:taxon-name></italic> (<bold>3</bold>).</p></caption><graphic xmlns:xlink="http://www.w3.org/1999/xlink" xlink:href="zookeys-902-037-g002.jpg" position="float" orientation="portrait" xlink:type="simple" id="oo_370827.jpg"><uri content-type="original_file" xlink:type="simple">https://binary.pensoft.net/fig/370827</uri></graphic></fig></tp:treatment-sec><ref-list><ref id="B1"><mixed-citation xmlns:xlink="http://www.w3.org/1999/xlink" xlink:type="simple"><person-group><name name-style="western"><surname>Bates</surname><given-names>HW</given-names></name></person-group> (<year>1883</year>) <article-title>Supplement to the geodephagous <tp:taxon-name><tp:taxon-name-part taxon-name-part-type="order">Coleoptera</tp:taxon-name-part></tp:taxon-name> of Japan, chiefly from the collection of Mr. George Lewis, made during his second visit, from February, 1880, to September, 1881.</article-title><source>Transactions of the Entomological Society of London</source><volume>1883</volume>: <fpage>205</fpage>–<lpage>290</lpage>. <ext-link xlink:type="simple" ext-link-type="doi" xlink:href="10.1111/j.1365-2311.1883.tb02947.x">https://doi.org/10.1111/j.1365-2311.1883.tb02947.x</ext-link></mixed-citation></ref><ref id="B11"><mixed-citation xmlns:xlink="http://www.w3.org/1999/xlink" xlink:type="simple"><person-group><name name-style="western"><surname>Ledoux</surname><given-names>G</given-names></name><name name-style="western"><surname>Roux</surname><given-names>P</given-names></name></person-group> (<year>1992</year>) <article-title>Les types de <italic><tp:taxon-name><tp:taxon-name-part taxon-name-part-type="genus">Nebria</tp:taxon-name-part></tp:taxon-name></italic>, <italic><tp:taxon-name><tp:taxon-name-part taxon-name-part-type="genus">Nippononebria</tp:taxon-name-part></tp:taxon-name></italic> et <italic><tp:taxon-name><tp:taxon-name-part taxon-name-part-type="genus">Oreonebria</tp:taxon-name-part></tp:taxon-name></italic> du MNHN a Paris. (<tp:taxon-name><tp:taxon-name-part taxon-name-part-type="order">Coleoptera</tp:taxon-name-part></tp:taxon-name>, <tp:taxon-name><tp:taxon-name-part taxon-name-part-type="family">Nebriidae</tp:taxon-name-part></tp:taxon-name>).</article-title><source>Revue Francaise d’Entomologie (Nouvelle Serie)</source><volume>141</volume>: <fpage>29</fpage>–<lpage>48</lpage>.</mixed-citation></ref><ref id="B6"><mixed-citation xmlns:xlink="http://www.w3.org/1999/xlink" xlink:type="simple"><person-group><name name-style="western"><surname>Habu</surname><given-names>A</given-names></name><name name-style="western"><surname>Baba</surname><given-names>K</given-names></name></person-group> (<year>1972</year>) <article-title>List of <tp:taxon-name><tp:taxon-name-part taxon-name-part-type="family">Carabidae</tp:taxon-name-part></tp:taxon-name> (excluding <tp:taxon-name><tp:taxon-name-part taxon-name-part-type="tribe">Carabini</tp:taxon-name-part></tp:taxon-name>) from Niigata Prefecture, Japan.</article-title><source>Essa Konchû Dôkôkai Kaihô</source><volume>41</volume>: <fpage>1</fpage>–<lpage>58</lpage>. [In Japanese with English title]</mixed-citation></ref><ref id="B27"><mixed-citation xmlns:xlink="http://www.w3.org/1999/xlink" xlink:type="simple"><person-group><name name-style="western"><surname>Uéno</surname><given-names>S</given-names></name></person-group> (<year>1985</year>) <article-title>Subfamily <tp:taxon-name><tp:taxon-name-part taxon-name-part-type="subfamily">Nebriinae</tp:taxon-name-part></tp:taxon-name>.</article-title> In: <person-group><name name-style="western"><surname>Uéno</surname><given-names>S</given-names></name><name name-style="western"><surname>Kurosawa</surname><given-names>Y</given-names></name><name name-style="western"><surname>Satô</surname><given-names>M</given-names></name></person-group> (<role>Eds</role>) <issue-title>The Coleoptera of Japan in color.</issue-title><source>Vol. 2. Hoikusha, Osaka</source>, <fpage>54</fpage>–<lpage>58</lpage>. [In Japanese]</mixed-citation></ref><ref id="B18"><mixed-citation xmlns:xlink="http://www.w3.org/1999/xlink" xlink:type="simple"><person-group><name name-style="western"><surname>Nakane</surname><given-names>T</given-names></name></person-group> (<year>1963b</year>) <article-title>Subfamily <tp:taxon-name><tp:taxon-name-part taxon-name-part-type="subfamily">Nebriinae</tp:taxon-name-part></tp:taxon-name>.</article-title> In: <person-group><name name-style="western"><surname>Nakane</surname><given-names>T</given-names></name><name name-style="western"><surname>Oobayashi</surname><given-names>K</given-names></name><name name-style="western"><surname>Nomura</surname><given-names>S</given-names></name><name name-style="western"><surname>Kurosawa</surname><given-names>Y</given-names></name></person-group> (<role>Eds</role>) <issue-title>Iconographia Insectorum Japonicorum.</issue-title><source>Colore naturali edita, II <tp:taxon-name><tp:taxon-name-part taxon-name-part-type="order">Coleoptera</tp:taxon-name-part></tp:taxon-name>. Hokuryukan, Tokyo</source>, <fpage>17</fpage>–<lpage>19</lpage>.</mixed-citation></ref><ref id="B4"><mixed-citation xmlns:xlink="http://www.w3.org/1999/xlink" xlink:type="simple"><person-group><name name-style="western"><surname>Farkač</surname><given-names>J</given-names></name><name name-style="western"><surname>Janata</surname><given-names>M</given-names></name></person-group> (<year>2003</year>) <article-title>Tribe <tp:taxon-name><tp:taxon-name-part taxon-name-part-type="tribe">Nebriini</tp:taxon-name-part></tp:taxon-name> Laporte, 1834.</article-title> In: <person-group><name name-style="western"><surname>Löbl</surname><given-names>I</given-names></name><name name-style="western"><surname>Smetana</surname><given-names>A</given-names></name></person-group> (<role>Eds</role>) <issue-title>Catalogue of Palaearctic Coleoptera.</issue-title><source>Vol. 1. <tp:taxon-name><tp:taxon-name-part taxon-name-part-type="suborder">Archostemata</tp:taxon-name-part></tp:taxon-name> – <tp:taxon-name><tp:taxon-name-part taxon-name-part-type="suborder">Myxophaga</tp:taxon-name-part></tp:taxon-name> – <tp:taxon-name><tp:taxon-name-part taxon-name-part-type="suborder">Adephaga</tp:taxon-name-part></tp:taxon-name>. Apollo Books, Stenstrup</source>, <fpage>79</fpage>–<lpage>96</lpage>.</mixed-citation></ref><ref id="B12"><mixed-citation xmlns:xlink="http://www.w3.org/1999/xlink" xlink:type="simple"><person-group><name name-style="western"><surname>Ledoux</surname><given-names>G</given-names></name><name name-style="western"><surname>Roux</surname><given-names>P</given-names></name></person-group> (<year>2005</year>) <source><italic><tp:taxon-name><tp:taxon-name-part taxon-name-part-type="genus">Nebria</tp:taxon-name-part></tp:taxon-name></italic> (<tp:taxon-name><tp:taxon-name-part taxon-name-part-type="order">Coleoptera</tp:taxon-name-part></tp:taxon-name>, <tp:taxon-name><tp:taxon-name-part taxon-name-part-type="family">Nebriidae</tp:taxon-name-part></tp:taxon-name>) Faune mondiale.</source><publisher-name>Société Linnéenne de Lyon</publisher-name>, <publisher-loc>Bossuet, Lyon</publisher-loc>, <size units="page">976 pp</size>.</mixed-citation></ref><ref id="B29"><mixed-citation xmlns:xlink="http://www.w3.org/1999/xlink" xlink:type="simple"><person-group><name name-style="western"><surname>Yoshitake</surname><given-names>H</given-names></name><name name-style="western"><surname>Kurihara</surname><given-names>T</given-names></name><name name-style="western"><surname>Yoshimatsu</surname><given-names>S</given-names></name><name name-style="western"><surname>Nakatani</surname><given-names>Y</given-names></name><name name-style="western"><surname>Yasuda</surname><given-names>K</given-names></name></person-group> (<year>2011</year>) <article-title>A list of carabid specimens (<tp:taxon-name><tp:taxon-name-part taxon-name-part-type="class">Insecta</tp:taxon-name-part></tp:taxon-name>: <tp:taxon-name><tp:taxon-name-part taxon-name-part-type="order">Coleoptera</tp:taxon-name-part></tp:taxon-name>) collected by the late Dr. Akinobu Habu preserved in the Insect Museum of the National Institute for Agro-Environmental Sciences.</article-title><source>Bulletin of the National Institute of Agricultural Sciences, Series C</source><volume>28</volume>: <fpage>1</fpage>–<lpage>327</lpage>. <ext-link xlink:type="simple" ext-link-type="uri" xlink:href="http://www.naro.affrc.go.jp/archive/niaes/sinfo/publish/bulletin/niaes28.pdf">http://www.naro.affrc.go.jp/archive/niaes/sinfo/publish/bulletin/niaes28.pdf</ext-link> [In Japanese with English summary]</mixed-citation></ref><ref id="B8"><mixed-citation xmlns:xlink="http://www.w3.org/1999/xlink" xlink:type="simple"><person-group><name name-style="western"><surname>Huber</surname><given-names>C</given-names></name></person-group> (<year>2017</year>) <article-title>Tribe <tp:taxon-name><tp:taxon-name-part taxon-name-part-type="tribe">Nebriini</tp:taxon-name-part></tp:taxon-name> Laporte, 1834 (except genus <italic><tp:taxon-name><tp:taxon-name-part taxon-name-part-type="genus">Leistus</tp:taxon-name-part></tp:taxon-name></italic>).</article-title> In: <person-group><name name-style="western"><surname>Löbl</surname><given-names>I</given-names></name><name name-style="western"><surname>Löbl</surname><given-names>D</given-names></name></person-group> (<role>Eds</role>) <issue-title>Catalogue of Palaearctic Coleoptera.</issue-title><source>Vol. 1. <tp:taxon-name><tp:taxon-name-part taxon-name-part-type="suborder">Archostemata</tp:taxon-name-part></tp:taxon-name> – <tp:taxon-name><tp:taxon-name-part taxon-name-part-type="suborder">Myxophaga</tp:taxon-name-part></tp:taxon-name> – <tp:taxon-name><tp:taxon-name-part taxon-name-part-type="suborder">Adephaga</tp:taxon-name-part></tp:taxon-name>. Revised and Updated Edition. Brill, Leiden</source>, <fpage>31</fpage>–<lpage>60</lpage>.</mixed-citation></ref><ref id="B30"><mixed-citation xmlns:xlink="http://www.w3.org/1999/xlink" xlink:type="simple"><person-group><name name-style="western"><surname>Yoshimatsu</surname><given-names>S</given-names></name><name name-style="western"><surname>Ito</surname><given-names>N</given-names></name><name name-style="western"><surname>Nakatani</surname><given-names>Y</given-names></name><name name-style="western"><surname>Yoshitake</surname><given-names>H</given-names></name></person-group> (<year>2018</year>) <article-title>A list of ground beetles (<tp:taxon-name><tp:taxon-name-part taxon-name-part-type="class">Insecta</tp:taxon-name-part></tp:taxon-name>: <tp:taxon-name><tp:taxon-name-part taxon-name-part-type="order">Coleoptera</tp:taxon-name-part></tp:taxon-name>: <tp:taxon-name><tp:taxon-name-part taxon-name-part-type="superfamily">Caraboidea</tp:taxon-name-part></tp:taxon-name>) in Dr. Kazuo Tanaka Collection preserved in the Insect Museum ofInstitute for Agro-Environmental Sciences, NARO.</article-title><source>Bulletin of the NARO, Agro-Environmental Sciences</source><volume>39</volume>: <fpage>15</fpage>–<lpage>191</lpage>. [In Japanese with English summary]</mixed-citation></ref></ref-list></tp:taxon-treatment>
