# Supplementary material for: Taxonomic studies of the ground beetle subgenus Falcinebria Ledoux & Roux, 2005 (Coleoptera, Carabidae, Nebria) from Honshû, Japan
Source: Zookeys. 2020 Jan 13;902:37–60. doi: 10.3897/zookeys.902.46531 (PMC6978608; doi:10.3897/zookeys.902.46531)
Supplement: XML Treatment for Nebria (Falcinebria) furcata [file zookeys.902.46531-treatment5.xml]

<!DOCTYPE tp:taxon-treatment
  PUBLIC "-//TaxonX//DTD Taxonomic Treatment Publishing DTD v0 20100105//EN" "tax-treatment-NSO.dtd">
<tp:taxon-treatment xmlns:tp="http://www.plazi.org/taxpub"><tp:treatment-meta><kwd-group><label>Taxon classification</label><kwd><named-content xmlns:xlink="http://www.w3.org/1999/xlink" content-type="kingdom">Animalia</named-content></kwd><kwd><named-content xmlns:xlink="http://www.w3.org/1999/xlink" content-type="order">Coleoptera</named-content></kwd><kwd><named-content xmlns:xlink="http://www.w3.org/1999/xlink" content-type="family">Carabidae</named-content></kwd></kwd-group><mixed-citation publication-type="journal"><person-group><name><surname>Sasakawa</surname><given-names>Kôji</given-names></name></person-group><article-title>Taxonomic studies of the ground beetle subgenus <italic><tp:taxon-name><tp:taxon-name-part taxon-name-part-type="genus" reg="Nebria"/><tp:taxon-name-part taxon-name-part-type="subgenus" reg="Falcinebria">Falcinebria</tp:taxon-name-part></tp:taxon-name></italic> Ledoux &amp; Roux, 2005 (<tp:taxon-name><tp:taxon-name-part taxon-name-part-type="order">Coleoptera</tp:taxon-name-part></tp:taxon-name>, <tp:taxon-name><tp:taxon-name-part taxon-name-part-type="family">Carabidae</tp:taxon-name-part></tp:taxon-name>, <italic><tp:taxon-name><tp:taxon-name-part taxon-name-part-type="genus" reg="Nebria">Nebria</tp:taxon-name-part></tp:taxon-name></italic>) from Honshû, Japan</article-title><source>Zookeys</source><day>13</day><month>1</month><year>2020</year><volume>902</volume><fpage>37</fpage><lpage>60</lpage><pub-id pub-id-type="doi">10.3897/zookeys.902.46531</pub-id></mixed-citation></tp:treatment-meta><tp:nomenclature><tp:taxon-name><object-id xmlns:xlink="http://www.w3.org/1999/xlink" content-type="arpha" xlink:type="simple">9F70BC28-A2A0-5445-A02E-E85A53A74C92</object-id>
            <tp:taxon-name-part taxon-name-part-type="genus" reg="Nebria">Nebria</tp:taxon-name-part> (<tp:taxon-name-part taxon-name-part-type="subgenus" reg="Falcinebria">Falcinebria</tp:taxon-name-part>) <tp:taxon-name-part taxon-name-part-type="species" reg="furcata">furcata</tp:taxon-name-part><object-id xmlns:xlink="http://www.w3.org/1999/xlink" content-type="zoobank" xlink:type="simple">http://zoobank.org/34A51377-A57D-4266-91F0-0AE9D158D797</object-id></tp:taxon-name><tp:taxon-status xmlns:xlink="http://www.w3.org/1999/xlink" xlink:type="simple">sp. nov.</tp:taxon-status><xref ref-type="fig" rid="F4">Figs 11</xref><xref ref-type="fig" rid="F7">, 27</xref><xref ref-type="fig" rid="F7">, 28 Japanese name: Inoue-hime-marukubi-gomimushi</xref><tp:nomenclature-citation-list><tp:nomenclature-citation><tp:taxon-name>
                <tp:taxon-name-part taxon-name-part-type="genus" reg="Nebria">Nebria</tp:taxon-name-part> <tp:taxon-name-part taxon-name-part-type="species" reg="reflexa">reflexa</tp:taxon-name-part></tp:taxon-name><comment>: <xref ref-type="bibr" rid="B27">Uéno (1985)</xref>: 56 (part); <xref ref-type="bibr" rid="B18">Nakane (1963b)</xref>: 19 (part).</comment></tp:nomenclature-citation></tp:nomenclature-citation-list></tp:nomenclature><tp:treatment-sec sec-type="notes" id="SECID0EL5AG"><title>Notes.</title><p>This species in known from two localities near Mount Hakusan where <italic><tp:taxon-name><tp:taxon-name-part taxon-name-part-type="genus" reg="Nebria">N.</tp:taxon-name-part> <tp:taxon-name-part taxon-name-part-type="species" reg="niohozana">niohozana</tp:taxon-name-part></tp:taxon-name></italic> and <italic><tp:taxon-name><tp:taxon-name-part taxon-name-part-type="genus" reg="Nebria">N.</tp:taxon-name-part> <tp:taxon-name-part taxon-name-part-type="species" reg="pisciformis">pisciformis</tp:taxon-name-part></tp:taxon-name></italic> sp. nov. co-occur. This species is distinguished from <italic><tp:taxon-name><tp:taxon-name-part taxon-name-part-type="genus" reg="Nebria">N.</tp:taxon-name-part> <tp:taxon-name-part taxon-name-part-type="species" reg="niohozana">niohozana</tp:taxon-name-part></tp:taxon-name></italic> by a smaller body size and larger <abbrev xmlns:xlink="http://www.w3.org/1999/xlink" xlink:title="pronotal posterior margin width" id="ABBRID0ES6AG" xlink:type="simple">PPW</abbrev>/<abbrev xmlns:xlink="http://www.w3.org/1999/xlink" xlink:title="elytral length" id="ABBRID0EW6AG" xlink:type="simple">EL</abbrev> (values for male <italic><tp:taxon-name><tp:taxon-name-part taxon-name-part-type="genus" reg="Nebria">N.</tp:taxon-name-part> <tp:taxon-name-part taxon-name-part-type="species" reg="niohozana">niohozana</tp:taxon-name-part></tp:taxon-name></italic> from Mount Hakusan: body length, 10.24–10.90 mm; <abbrev xmlns:xlink="http://www.w3.org/1999/xlink" xlink:title="pronotal posterior margin width" id="ABBRID0EFABG" xlink:type="simple">PPW</abbrev>/<abbrev xmlns:xlink="http://www.w3.org/1999/xlink" xlink:title="elytral length" id="ABBRID0EJABG" xlink:type="simple">EL</abbrev>, 0.289–0.321 (<italic>n</italic> = 4); values for females are not shown due to unavailability of specimens), and from <italic><tp:taxon-name><tp:taxon-name-part taxon-name-part-type="genus" reg="Nebria">N.</tp:taxon-name-part> <tp:taxon-name-part taxon-name-part-type="species" reg="pisciformis">pisciformis</tp:taxon-name-part></tp:taxon-name></italic>, by larger <abbrev xmlns:xlink="http://www.w3.org/1999/xlink" xlink:title="pronotal posterior margin width" id="ABBRID0E1ABG" xlink:type="simple">PPW</abbrev>/<abbrev xmlns:xlink="http://www.w3.org/1999/xlink" xlink:title="elytral length" id="ABBRID0E5ABG" xlink:type="simple">EL</abbrev> and a trifurcate apical margin of the dorsoapical lobe.</p></tp:treatment-sec><tp:treatment-sec sec-type="description" id="SECID0ECBBG"><title>Description.</title><p>Body length: ♂, 9.27–9.65 mm (mean ± SD: 9.48 ± 0.19 mm, <italic>n</italic> = 3); ♀, 10.21–10.60 mm (mean ± SD: 10.46 ± 0.13 mm, <italic>n</italic> = 4). <abbrev xmlns:xlink="http://www.w3.org/1999/xlink" xlink:title="pronotal posterior margin width" id="ABBRID0EMBBG" xlink:type="simple">PPW</abbrev>/<abbrev xmlns:xlink="http://www.w3.org/1999/xlink" xlink:title="elytral length" id="ABBRID0EQBBG" xlink:type="simple">EL</abbrev>: ♂, 0.323–0.341 (mean ± SD: 0.334 ± 0.009, <italic>n</italic> = 3); ♀, 0.311–0.320 (mean ± SD: 0.316 ± 0.004, <italic>n</italic> = 4). Ventral surface of aedeagal apex not concave. Dorsobasal lobe present. Dorsomedian lobe absent. Dorsoapical lobe with the basal part protruding dorsally; the protrusion as long as and 1.5 times as wide as the right laterobasal lobe; the apical portion directed ventrally, twice as wide as the subapical constriction; the apical margin divided into four projections. Right laterobasal lobe small, with the width from the ventral view narrower than the width of the gonopore protrusion from the lateral view. Left laterobasal lobe small, with the width from the ventral view narrower than the width of the gonopore protrusion from the lateral view. Right lateroapical lobe small, strongly bent at the middle in an anterior direction. Left lateroapical lobe moderate in size, more or less bifurcate. Ventrobasal surface almost flat, without swellings.</p></tp:treatment-sec><tp:treatment-sec sec-type="type material" id="SECID0EYBBG"><title>Type materials.</title><p>Holotype: ♂ (KS), Arashiguchi, Kamiuchinami, Ôno-shi, Fukui Prefecture, Japan, 26.v.2019, S. Inoue leg. Paratypes: 1♀ (KS), same data as the holotype; 2♂3♀ (<abbrev xmlns:xlink="http://www.w3.org/1999/xlink" content-type="institution" xlink:title="National Agriculture and Food Research Organization" id="ABBRID0E5BBG" xlink:type="simple">NARO</abbrev>), Amô Pass–Shoyashiki, Hida-shi, Gifu Prefecture, Japan, 19.vi.1972, K. Tanaka &amp; H. Ohira leg.</p></tp:treatment-sec><tp:treatment-sec sec-type="etymology" id="SECID0EDCBG"><title>Etymology.</title><p>The specific name derives from the Latin word <italic><tp:taxon-name><tp:taxon-name-part taxon-name-part-type="genus" reg="Nebria"/><tp:taxon-name-part taxon-name-part-type="species" reg="furcata">furcata</tp:taxon-name-part></tp:taxon-name></italic> (forked) and refers to the apical margin of the dorsoapical lobe.</p></tp:treatment-sec><tp:treatment-sec><!--Section generated to contain objects referenced in tp:taxon-treatment.--><fig id="F4" position="float" orientation="portrait"><object-id xmlns:xlink="http://www.w3.org/1999/xlink" content-type="doi" xlink:type="simple">10.3897/zookeys.902.46531.figures5-16</object-id><object-id xmlns:xlink="http://www.w3.org/1999/xlink" content-type="zenodo_dep_id" xlink:type="simple">3614285</object-id><object-id xmlns:xlink="http://www.w3.org/1999/xlink" content-type="arpha" xlink:type="simple">B7984EF7-626C-5141-9F83-CDDA6C046ACD</object-id><label>Figures 5–16.</label><caption><p>Habitus dorsal view of <italic><tp:taxon-name><tp:taxon-name-part taxon-name-part-type="genus" reg="Nebria">Nebria</tp:taxon-name-part></tp:taxon-name></italic> spp. <bold>5</bold><italic><tp:taxon-name><tp:taxon-name-part taxon-name-part-type="genus" reg="Nebria">N.</tp:taxon-name-part> <tp:taxon-name-part taxon-name-part-type="species" reg="reflexa">reflexa</tp:taxon-name-part></tp:taxon-name></italic>, a male from the type locality <bold>6</bold><italic><tp:taxon-name><tp:taxon-name-part taxon-name-part-type="genus" reg="Nebria">N.</tp:taxon-name-part> <tp:taxon-name-part taxon-name-part-type="species" reg="sagittata">sagittata</tp:taxon-name-part></tp:taxon-name></italic> sp. nov., holotype male <bold>7</bold><italic><tp:taxon-name><tp:taxon-name-part taxon-name-part-type="genus" reg="Nebria">N.</tp:taxon-name-part> <tp:taxon-name-part taxon-name-part-type="species" reg="iidesana">iidesana</tp:taxon-name-part></tp:taxon-name></italic> sp. nov., holotype male <bold>8–10</bold><italic><tp:taxon-name><tp:taxon-name-part taxon-name-part-type="genus" reg="Nebria">N.</tp:taxon-name-part> <tp:taxon-name-part taxon-name-part-type="species" reg="niohozana">niohozana</tp:taxon-name-part></tp:taxon-name></italic> males from Mount Chôkai (<bold>8</bold>), Doai, a locality close to the type locality designated for the lectotype (<bold>9</bold>), and Mount Hakusan (<bold>10</bold>); <bold>11</bold><italic><tp:taxon-name><tp:taxon-name-part taxon-name-part-type="genus" reg="Nebria">N.</tp:taxon-name-part> <tp:taxon-name-part taxon-name-part-type="species" reg="furcata">furcata</tp:taxon-name-part></tp:taxon-name></italic> sp. nov., holotype male <bold>12</bold><italic><tp:taxon-name><tp:taxon-name-part taxon-name-part-type="genus" reg="Nebria">N.</tp:taxon-name-part> <tp:taxon-name-part taxon-name-part-type="species" reg="pisciformis">pisciformis</tp:taxon-name-part></tp:taxon-name></italic> sp. nov., holotype male <bold>13</bold><italic><tp:taxon-name><tp:taxon-name-part taxon-name-part-type="genus" reg="Nebria">N.</tp:taxon-name-part> <tp:taxon-name-part taxon-name-part-type="species" reg="kuragadakensis">kuragadakensis</tp:taxon-name-part></tp:taxon-name></italic> sp. nov., holotype male <bold>14</bold><italic><tp:taxon-name><tp:taxon-name-part taxon-name-part-type="genus" reg="Nebria">N.</tp:taxon-name-part> <tp:taxon-name-part taxon-name-part-type="species" reg="dichotoma">dichotoma</tp:taxon-name-part></tp:taxon-name></italic> sp. nov., holotype male <bold>15</bold><italic><tp:taxon-name><tp:taxon-name-part taxon-name-part-type="genus" reg="Nebria">N.</tp:taxon-name-part> <tp:taxon-name-part taxon-name-part-type="species" reg="uenoi">uenoi</tp:taxon-name-part></tp:taxon-name></italic>, a male from the type locality <bold>16</bold><italic><tp:taxon-name><tp:taxon-name-part taxon-name-part-type="genus" reg="Nebria">N.</tp:taxon-name-part> <tp:taxon-name-part taxon-name-part-type="species" reg="chugokuensis">chugokuensis</tp:taxon-name-part></tp:taxon-name></italic> sp. nov., holotype male.</p></caption><graphic xmlns:xlink="http://www.w3.org/1999/xlink" xlink:href="zookeys-902-037-g004.jpg" position="float" orientation="portrait" xlink:type="simple" id="oo_370829.jpg"><uri content-type="original_file" xlink:type="simple">https://binary.pensoft.net/fig/370829</uri></graphic></fig><fig id="F7" position="float" orientation="portrait"><object-id xmlns:xlink="http://www.w3.org/1999/xlink" content-type="doi" xlink:type="simple">10.3897/zookeys.902.46531.figures27-30</object-id><object-id xmlns:xlink="http://www.w3.org/1999/xlink" content-type="zenodo_dep_id" xlink:type="simple">3614291</object-id><object-id xmlns:xlink="http://www.w3.org/1999/xlink" content-type="arpha" xlink:type="simple">2602CDAD-74BF-5A49-BD9C-6136C7A32725</object-id><label>Figures 27–30.</label><caption><p>Right lateral (<bold>a</bold>), ventral (<bold>b</bold>), left lateral (<bold>c</bold>), and anterior (<bold>d</bold>) views of the endophallus and dorsal (<bold>e</bold>), posterodorsal (<bold>f</bold>), and left dorsolateral (<bold>g</bold>) views of the dorsoapical lobe of <italic><tp:taxon-name><tp:taxon-name-part taxon-name-part-type="genus" reg="Nebria">Nebria</tp:taxon-name-part></tp:taxon-name></italic> spp. <bold>27</bold><italic><tp:taxon-name><tp:taxon-name-part taxon-name-part-type="genus" reg="Nebria">N.</tp:taxon-name-part> <tp:taxon-name-part taxon-name-part-type="species" reg="furcata">furcata</tp:taxon-name-part></tp:taxon-name></italic> sp. nov., holotype male <bold>28</bold><italic><tp:taxon-name><tp:taxon-name-part taxon-name-part-type="genus" reg="Nebria">N.</tp:taxon-name-part> <tp:taxon-name-part taxon-name-part-type="species" reg="furcata">furcata</tp:taxon-name-part></tp:taxon-name></italic> sp. nov., paratype males from Amô Pass-Shoyashiki <bold>29</bold><italic><tp:taxon-name><tp:taxon-name-part taxon-name-part-type="genus" reg="Nebria">N.</tp:taxon-name-part> <tp:taxon-name-part taxon-name-part-type="species" reg="pisciformis">pisciformis</tp:taxon-name-part></tp:taxon-name></italic> sp. nov., holotype male <bold>30</bold><italic><tp:taxon-name><tp:taxon-name-part taxon-name-part-type="genus" reg="Nebria">N.</tp:taxon-name-part> <tp:taxon-name-part taxon-name-part-type="species" reg="kuragadakensis">kuragadakensis</tp:taxon-name-part></tp:taxon-name></italic> sp. nov., holotype male. db, dorsobasal lobe; other abbreviations are given in Figures <xref ref-type="fig" rid="F5">17–21</xref>. In <italic><tp:taxon-name><tp:taxon-name-part taxon-name-part-type="genus" reg="Nebria">N.</tp:taxon-name-part> <tp:taxon-name-part taxon-name-part-type="species" reg="furcata">furcata</tp:taxon-name-part></tp:taxon-name></italic> (<bold>27, 28</bold>), a<sub>1-4</sub> denotes apices of the dorsoapical lobe, and <bold>28d</bold>’ is presented to show individual variation in the focal endophallus structures.</p></caption><graphic xmlns:xlink="http://www.w3.org/1999/xlink" xlink:href="zookeys-902-037-g007.jpg" position="float" orientation="portrait" xlink:type="simple" id="oo_370832.jpg"><uri content-type="original_file" xlink:type="simple">https://binary.pensoft.net/fig/370832</uri></graphic></fig><fig id="F5" position="float" orientation="portrait"><object-id xmlns:xlink="http://www.w3.org/1999/xlink" content-type="doi" xlink:type="simple">10.3897/zookeys.902.46531.figures17-21</object-id><object-id xmlns:xlink="http://www.w3.org/1999/xlink" content-type="zenodo_dep_id" xlink:type="simple">3614287</object-id><object-id xmlns:xlink="http://www.w3.org/1999/xlink" content-type="arpha" xlink:type="simple">F81AB443-2F89-5150-AD10-E14E9BBA4188</object-id><label>Figures 17–21.</label><caption><p>Right lateral (<bold>a</bold>), ventral (<bold>b</bold>), dorsal (<bold>c</bold>), and posterodorsal (<bold>d</bold>) views of the endophallus and the left dorsolateral view of the dorsoapical lobe (<bold>e</bold>) of <italic><tp:taxon-name><tp:taxon-name-part taxon-name-part-type="genus" reg="Nebria">Nebria</tp:taxon-name-part></tp:taxon-name></italic> spp. <bold>17</bold><italic><tp:taxon-name><tp:taxon-name-part taxon-name-part-type="genus" reg="Nebria">N.</tp:taxon-name-part> <tp:taxon-name-part taxon-name-part-type="species" reg="reflexa">reflexa</tp:taxon-name-part></tp:taxon-name></italic> male from the type locality <bold>18</bold><italic><tp:taxon-name><tp:taxon-name-part taxon-name-part-type="genus" reg="Nebria">N.</tp:taxon-name-part> <tp:taxon-name-part taxon-name-part-type="species" reg="sagittata">sagittata</tp:taxon-name-part></tp:taxon-name></italic> sp. nov., holotype male <bold>19</bold><italic><tp:taxon-name><tp:taxon-name-part taxon-name-part-type="genus" reg="Nebria">N.</tp:taxon-name-part> <tp:taxon-name-part taxon-name-part-type="species" reg="sagittata">sagittata</tp:taxon-name-part></tp:taxon-name></italic> sp. nov., a paratype male from “Asahi-mura” <bold>20</bold><italic><tp:taxon-name><tp:taxon-name-part taxon-name-part-type="genus" reg="Nebria">N.</tp:taxon-name-part> <tp:taxon-name-part taxon-name-part-type="species" reg="iidesana">iidesana</tp:taxon-name-part></tp:taxon-name></italic> sp. nov., holotype male <bold>21</bold><italic><tp:taxon-name><tp:taxon-name-part taxon-name-part-type="genus" reg="Nebria">N.</tp:taxon-name-part> <tp:taxon-name-part taxon-name-part-type="species" reg="iidesana">iidesana</tp:taxon-name-part></tp:taxon-name></italic> sp. nov., paratype male from Mount Kitamata. Abbreviations: da, dorsoapical lobe; dm, dorsomedian lobe; go, gonopore; gp, gonopore protrusion; la, left lateroapical lobe; lb, left laterobasal lobe; ra, right lateroapical lobe; rb, right laterobasal lobe. Asterisk indicates that the gonopore protrusion or lobes are not fully everted.</p></caption><graphic xmlns:xlink="http://www.w3.org/1999/xlink" xlink:href="zookeys-902-037-g005.jpg" position="float" orientation="portrait" xlink:type="simple" id="oo_370830.jpg"><uri content-type="original_file" xlink:type="simple">https://binary.pensoft.net/fig/370830</uri></graphic></fig></tp:treatment-sec><ref-list><ref id="B27"><mixed-citation xmlns:xlink="http://www.w3.org/1999/xlink" xlink:type="simple"><person-group><name name-style="western"><surname>Uéno</surname><given-names>S</given-names></name></person-group> (<year>1985</year>) <article-title>Subfamily <tp:taxon-name><tp:taxon-name-part taxon-name-part-type="subfamily">Nebriinae</tp:taxon-name-part></tp:taxon-name>.</article-title> In: <person-group><name name-style="western"><surname>Uéno</surname><given-names>S</given-names></name><name name-style="western"><surname>Kurosawa</surname><given-names>Y</given-names></name><name name-style="western"><surname>Satô</surname><given-names>M</given-names></name></person-group> (<role>Eds</role>) <issue-title>The Coleoptera of Japan in color.</issue-title><source>Vol. 2. Hoikusha, Osaka</source>, <fpage>54</fpage>–<lpage>58</lpage>. [In Japanese]</mixed-citation></ref><ref id="B18"><mixed-citation xmlns:xlink="http://www.w3.org/1999/xlink" xlink:type="simple"><person-group><name name-style="western"><surname>Nakane</surname><given-names>T</given-names></name></person-group> (<year>1963b</year>) <article-title>Subfamily <tp:taxon-name><tp:taxon-name-part taxon-name-part-type="subfamily">Nebriinae</tp:taxon-name-part></tp:taxon-name>.</article-title> In: <person-group><name name-style="western"><surname>Nakane</surname><given-names>T</given-names></name><name name-style="western"><surname>Oobayashi</surname><given-names>K</given-names></name><name name-style="western"><surname>Nomura</surname><given-names>S</given-names></name><name name-style="western"><surname>Kurosawa</surname><given-names>Y</given-names></name></person-group> (<role>Eds</role>) <issue-title>Iconographia Insectorum Japonicorum.</issue-title><source>Colore naturali edita, II <tp:taxon-name><tp:taxon-name-part taxon-name-part-type="order">Coleoptera</tp:taxon-name-part></tp:taxon-name>. Hokuryukan, Tokyo</source>, <fpage>17</fpage>–<lpage>19</lpage>.</mixed-citation></ref></ref-list></tp:taxon-treatment>
