# Supplementary material for: Taxonomic studies of the ground beetle subgenus Falcinebria Ledoux & Roux, 2005 (Coleoptera, Carabidae, Nebria) from Honshû, Japan
Source: Zookeys. 2020 Jan 13;902:37–60. doi: 10.3897/zookeys.902.46531 (PMC6978608; doi:10.3897/zookeys.902.46531)
Supplement: Supplementary material 1 [file zookeys-902-037-s001.csv]

Table S1. Raw data for discriminant analysis.
Species identity	EL (mm)	PL (mm)	PAW (mm)	PPW (mm)
Lectotype of N. niohozana	6.762	1.922	2.019	2.000
Lectotype of N. reflexa	5.534	1.664	1.928	1.900
N. reflexa	5.526	1.638	1.952	1.968
N. reflexa	5.455	1.700	1.881	1.870
N. reflexa	5.417	1.611	1.913	1.839
N. sagittata	6.035	1.842	1.926	1.915
N. sagittata	5.555	1.741	1.972	1.916
N. sagittata	5.885	1.826	2.083	1.957
N. sagittata	5.640	1.750	1.947	1.935
N. sagittata	5.845	1.733	1.951	1.903
N. sagittata	5.549	1.753	1.857	1.842
N. sagittata	5.865	1.790	1.986	1.884
N. sagittata	5.449	1.759	1.894	1.816
N. sagittata	5.907	1.851	2.060	1.938
N. iidesana	5.793	1.768	2.104	2.027
N. iidesana	5.611	1.633	1.956	1.816
N. iidesana	5.943	1.724	2.097	1.998
N. iidesana	5.946	1.719	2.005	1.899
N. iidesana	5.678	1.696	1.922	1.947
N. niohozana	6.337	1.853	2.062	1.922
N. niohozana	6.691	1.998	2.135	2.076
N. niohozana	6.407	1.878	2.043	1.960
N. niohozana	6.879	2.048	2.409	2.212
N. niohozana	6.419	1.943	2.076	2.146
N. niohozana	6.455	2.012	2.215	2.099
N. niohozana	6.556	2.041	2.225	2.122
N. niohozana	6.397	1.969	2.042	1.910
N. niohozana	6.514	1.987	2.186	2.070
N. niohozana	6.247	1.897	2.085	1.892
N. niohozana	6.504	1.919	2.161	1.968
N. niohozana	6.442	1.904	2.048	1.920
N. niohozana	6.535	1.946	2.088	1.942
N. niohozana	6.653	1.946	2.068	1.968
N. niohozana	6.470	1.822	2.085	1.970
N. niohozana	6.492	1.959	2.119	1.992
N. niohozana	6.321	1.813	2.011	1.918
N. niohozana	6.604	2.002	2.145	2.063
N. niohozana	6.231	1.861	1.996	1.956
N. niohozana	5.971	1.764	1.957	1.775
N. niohozana	6.190	1.852	1.922	1.784
N. niohozana	5.744	1.515	1.874	1.794
N. niohozana	6.248	1.758	2.002	1.981
N. niohozana	6.530	1.984	2.079	1.837
N. niohozana	6.298	1.878	2.096	1.897
N. niohozana	6.701	1.993	2.266	2.153
N. niohozana	6.605	1.903	2.075	1.908
N. niohozana	6.698	1.866	2.193	1.932
N. niohozana	6.560	1.968	2.072	2.023
N. niohozana	6.614	2.012	2.060	1.894
N. niohozana	6.645	2.047	2.050	1.974
N. niohozana	6.570	2.000	2.270	1.906
N. niohozana	6.227	1.798	2.040	1.915
N. niohozana	6.235	1.872	2.004	1.781
N. niohozana	6.166	1.837	1.884	1.748
N. niohozana	6.939	2.054	2.156	1.993
N. niohozana	6.855	1.996	2.146	2.078
N. furcata	5.685	1.755	1.938	1.937
N. furcata	5.698	1.795	1.997	1.917
N. furcata	5.779	1.742	1.891	1.869
N. pisciformis	5.849	1.699	2.012	1.869
N. pisciformis	5.831	1.714	1.962	1.802
N. kuragadakensis	5.811	1.798	2.003	1.990
N. dichotoma	6.013	1.837	2.056	2.012
N. dichotoma	5.881	1.779	2.027	1.954
N. dichotoma	6.257	1.874	2.080	1.972
N. dichotoma	6.312	1.924	2.135	1.981
N. dichotoma	6.373	1.875	2.128	2.007
N. uenoi	6.087	1.908	2.114	2.098
N. uenoi	6.189	1.877	2.015	2.056
N. chugokuensis	6.068	1.904	2.075	1.969
N. chugokuensis	6.033	1.888	1.929	1.882
N. chugokuensis	6.030	1.920	2.030	1.956
N. chugokuensis	6.253	1.954	2.110	1.986
N. chugokuensis	6.273	1.979	2.133	2.027
